# Supplementary material for: A supervised learning framework for chromatin loop detection in genome-wide contact maps
Source: Nat Commun. 2020 Jul 9;11:3428. doi: 10.1038/s41467-020-17239-9 (PMC7347923; doi:10.1038/s41467-020-17239-9)
Supplement: Supplementary file 3 — Supplementary Data 1 [file 41467_2020_17239_MOESM3_ESM.xlsx]

## Sheet: Supplementary Table 1
Supplementary Data 1. The collected datasets in this study for model training and validation
Cell line	Data type	Data source	Used for
GM12878	in situ Hi-C (contact matrix)	ftp://cooler.csail.mit.edu/coolers/hg19/	-
GM12878	CTCF ChIA-PET	Tang et al. 2015	positive training sets
GM12878	Rad21 ChIA-PET	Heidari et al. 2014
GM12878	SMC1 HiChIP	Mumbach et al. 2016
GM12878	H3K27ac HiChIP	Mumbach et al. 2017
GM12878	Promoter Capture Hi-C	Cairns et al. 2016
GM12878	ChIP-Seq for 133 TFs and 10 histone modifications	ENCODE	enrichment analysis at loop anchors
GM12878	DNase-Seq Signals	ENCODE (ENCFF264NMW)	Supplementary Figure 7
GM12878	ATAC-Seq Peaks	GEO (GSE47753)	Supplementary Figure 9
GM12878	PhyloP Scores	UCSC Table Browser	Supplementary Figure 9
GM12878	polyA+ RNA-Seq	ENCODE (ENCSR000COQ)	Supplementary Figure 20
GM12878	Dilution Hi-C (contact marix)	4DN (4DNFI3UNF9VB)	Supplementary Figure 10
GM12878	RNAPII ChIA-PET	4DN (4DNFISKV2C2S)
GM12878	H3K4me3 PLAC-Seq	4DN (4DNFI95QTNRM)
GM12878	TrAC-loop	4DN (4DNFIUVXHNNB)
GM12878	DNA SPRITE	4DN (4DNFIUOOYQC3)	Supplementary Figure 10, Figure 6
GM12878	enhancer and promoter loci	ENCODE (ChromHMM)	Figure 2b
K562	in situ Hi-C (contact matrix)	ftp://cooler.csail.mit.edu/coolers/hg19/	-
K562	CTCF ChIA-PET	ENCODE (ENCSR000CAC)	positive training sets
K562	Rad21 ChIA-PET	GEO (GSM1436264)	Supplementary Figure 11
K562	RNAPII ChIA-PET	ENCODE (ENCSR000BZY)
K562	CTCF ChIP-Seq peaks	ENCODE (ENCFF002CEL)
K562	enhancer and promoter loci	ENCODE (ChromHMM)	Figure 5c
K562	polyA+ RNA-Seq	ENCODE (ENCSR000CPH)	Supplementary Figure 20
IMR90	polyA+ RNA-Seq	ENCODE (ENCSR000CTQ)	Supplementary Figure 20
H1ESC	in situ Hi-C (contact matrix)	4DN (4DNFI6HDY7WZ)	Figure 6a
H1ESC	Micro-C (contact matrix)	4DN (4DNFI9GMP2J8)	Figure 6a
H1ESC	CTCF ChIA-PET	4DN (4DNESR9S8R38)	positive training sets
H1ESC	enhancer and promoter loci	ENCODE (ChromHMM)	Figure 6c
mESC	SMC1 HiChIP	Mumbach et al. 2016	positive training sets
mESC	SMC1 ChIA-PET	Dowen et al. 2014	Supplementary Figure 12
mESC	RNAPII ChIA-PET	Zhang et al. 2013
mESC	CTCF PLAC-Seq	Juric et al. 2019
mESC	H3K4me3 PLAC-Seq	Juric et al. 2019
mESC	CTCF ChIP-Seq peaks	http://hgdownload.soe.ucsc.edu/goldenPath/mm9/encodeDCC/wgEncodeLicrTfbs/wgEncodeLicrTfbsEsb4CtcfME0C57bl6StdPk.broadPeak.gz
mESC	enhancer and promoter loci	ENCODE (ChromHMM)	Figure 5f
mESC	YY1 ChIA-PET	Weintraub et al. 2017	Supplementary Figure 26
mouse and human	CTCF motifs	https://bcm.app.box.com/v/juicerawsmirror/folder/11363582187	motif orientation analysis
