# Supplementary material for: A supervised learning framework for chromatin loop detection in genome-wide contact maps
Source: Nat Commun. 2020 Jul 9;11:3428. doi: 10.1038/s41467-020-17239-9 (PMC7347923; doi:10.1038/s41467-020-17239-9)
Supplement: Supplementary file 4 — Supplementary Data 2 [file 41467_2020_17239_MOESM4_ESM.xlsx]

## Sheet: Sheet1
Supplementary Data 2. Loop prediction details in 56 Hi-C datasets
Data Source	cell/tissue type	Hi-C protocol	reference genome	# of Intra reads	pre-trained model	loop number (probability threshold)		# of merged loops
						CTCF Model	H3K27ac Model
Bonev 2017	NPC	In-situ	mm9	3614645558	1	16,695 (0.97)	16,704 (0.83)	21164
Rao 2014	GM12878	In-situ	hg19	2085711027	1	13,360 (0.97)	13,292 (0.90)	17171
Bonev 2017	ESC	In-situ	mm9	1875739092	0.9	14,842 (0.95)	14,437 (0.83)	18239
Rao 2017	HCT-116 (untreated)	In-situ	hg38	1314455592	0.6	11,814 (0.94)	11,650 (0.85)	15160
ENCODE3	HepG2	In-situ	hg38	1312145772	0.6	16,444 (0.94)	16,648 (0.81)	21692
Rao 2017	HCT-116 (treated)	In-situ	hg38	1005564604	0.5	19 (0.94)	31 (0.85)	44
Rao 2014	IMR90	In-situ	hg38	901353634	0.4	13,764 (0.97)	13,209 (0.92)	17190
Jin 2013	IMR90	Dilution	hg38	795909756	0.4	13,859 (0.80)	12,816 (0.68)	18414
Phanstiel 2017	THP-1	In-situ	hg38	765986621	0.4	19,169 (0.97)	18,852 (0.88)	23887
Rao 2014	KBM7	In-situ	hg38	592991890	0.3	13,655 (0.92)	7,954 (0.85)	14654
Rao 2014	K562	In-situ	hg19	473702480	0.2	13,566 (0.95)	12,818 (0.88)	16629
Yan 2017	E14_D0	In-situ	mm10	406754745	0.2	9,225 (0.95)	14,749 (0.83)	16402
Dixon 2015	H1-MSC	Dilution	hg38	399561317	0.2	11,985 (0.85)	11,146 (0.80)	15590
Dixon 2015	H1-MES	Dilution	hg38	394792631	0.2	11,670 (0.88)	12,263 (0.83)	15780
Dixon 2015	H1-ESC	Dilution	hg38	358410262	0.2	11,649 (0.88)	12,242 (0.83)	16430
Bonev 2017	Neuron Cortical	In-situ	mm10	303074567	0.1	15,935 (0.91)	15,785 (0.84)	20573
ENCODE3	Astrocyte of cerebellum	Dilution	hg38	238921842	0.1	8,533 (0.85)	8,326 (0.75)	11816
Rubin 2017	Epidermal Keratinocyte day0	pcHi-C	hg38	226388182	0.1	12,300 (0.85)	11,222 (0.82)	15812
Haarhuis 2017	HAP1 WAPL KO	In-situ	hg38	224513317	0.1	13,150 (0.94)	12,315 (0.89)	16476
Haarhuis 2017	HAP1	In-situ	hg38	223984271	0.1	8,980 (0.94)	10,540 (0.89)	12657
Rubin 2017	Epidermal Keratinocyte day3	pcHi-C	hg38	216984207	0.1	12,301 (0.85)	10,943 (0.82)	15367
Haarhuis 2017	HAP1 DKO	In-situ	hg38	214737871	0.1	13,054 (0.94)	14,703 (0.89)	17707
Haarhuis 2017	HAP1 SCC4 KO	In-situ	hg38	202766278	0.1	4,018 (0.94)	4,639 (0.89)	5605
Leung 2015	Liver	Dilution	hg38	197915723	0.1	10,441 (0.75)	10,870 (0.67)	15111
Jiang 2017	Neuron Setdb1 KO	In-situ	mm10	185437977	0.1	13,599 (0.91)	17,417 (0.84)	20337
Jiang 2017	Neuron	In-situ	mm10	177084921	0.1	13,466 (0.91)	17,553 (0.84)	20343
Rubin 2017	Epidermal Keratinocyte day6	pcHi-C	hg38	174897061	0.1	9,601 (0.85)	8,823 (0.82)	12270
Dixon 2015	H1-TRO	Dilution	hg38	174451448	0.1	11,577 (0.80)	11,584 (0.74)	16317
Rao 2014	HUVEC	In-situ	hg38	168033991	0.1	4,822 (0.92)	4,113 (0.85)	5790
Phanstiel 2017	THP-1 PMA	In-situ	hg38	159802712	0.1	10,219 (0.92)	12,835 (0.85)	14849
Rao 2014	NHEK	In-situ	hg38	159780825	0.1	12,112 (0.92)	17,741 (0.85)	19677
Rao 2014	HMEC	In-situ	hg38	157345899	0.1	13,891 (0.92)	13,414 (0.85)	17017
ENCODE3	G401	Dilution	hg38	151103842	0.1	13,297 (0.75)	12,010 (0.69)	18214
Dixon 2015	H1-NPC	Dilution	hg38	149878198	0.1	11,354 (0.70)	10,387 (0.64)	15962
Leung 2015	Left Ventricle	Dilution	hg38	149477821	0.1	10,214 (0.68)	9,513 (0.64)	14224
Leung 2015	Aorta	Dilution	hg38	146372537	0.1	12,621 (0.68)	13,307 (0.60)	18774
ENCODE3	RPMI-7951	Dilution	hg38	114855747	0.1	10,552 (0.68)	10,066 (0.57)	14969
ENCODE3	SK-MEL-5	Dilution	hg38	90013220	0.1	18,752 (0.68)	18,703 (0.63)	26119
Leung 2015	Thymus	Dilution	hg38	82621101	0.1	8,334 (0.50)	1,047 (0.50)	8528
ENCODE3	PANC1	Dilution	hg38	76515965	0.1	15,399 (0.68)	15,111 (0.59)	22496
ENCODE3	Caki2	Dilution	hg38	69505282	0.1	12,201 (0.68)	11,944 (0.59)	17669
Schmitt 2016	Right Ventricle	Dilution	hg38	63522401	0.1	6,737 (0.68)	6,819 (0.64)	9954
ENCODE3	T47D	Dilution	hg38	62468296	0.1	10,264 (0.68)	10,924 (0.58)	15959
ENCODE3	NCI-H460	Dilution	hg38	61573656	0.1	3,370 (0.68)	3,281 (0.57)	5257
ENCODE3	A549	Dilution	hg38	56128925	0.1	8,901 (0.68)	9,135 (0.59)	13337
Schmitt 2016	Bladder	Dilution	hg38	50211621	0.1	8,756 (0.60)	7,814 (0.56)	12061
Schmitt 2016	Spleen	Dilution	hg38	46617005	0.1	10,011 (0.60)	9,646 (0.56)	13815
Schmitt 2016	Pancreas	Dilution	hg38	37308019	0.1	7,402 (0.58)	7,760 (0.54)	11326
Schmitt 2016	Hippocampus	Dilution	hg38	35854974	0.1	7,936 (0.58)	7,879 (0.55)	11453
Schmitt 2016	Cortex	Dilution	hg38	31571637	0.1	5,496 (0.58)	4,943 (0.56)	7815
ENCODE3	LNCaP	Dilution	hg38	28173694	0.1	2,547 (0.50)	254 (0.50)	2597
Schmitt 2016	Adrenal	Dilution	hg38	28105196	0.1	9,662 (0.55)	9,359 (0.53)	14040
Schmitt 2016	Lung	Dilution	hg38	27164604	0.1	6,233 (0.55)	6,400 (0.53)	9223
Schmitt 2016	Psoas	Dilution	hg38	25780147	0.1	4,633 (0.55)	4,456 (0.53)	6833
Schmitt 2016	Small Bowel	Dilution	hg38	25383115	0.1	8,268 (0.50)	5,061 (0.50)	10243
Schmitt 2016	Ovary	Dilution	hg38	25182343	0.1	4,505 (0.50)	2,545 (0.50)	5661
