# Supplementary material for: A supervised learning framework for chromatin loop detection in genome-wide contact maps
Source: Nat Commun. 2020 Jul 9;11:3428. doi: 10.1038/s41467-020-17239-9 (PMC7347923; doi:10.1038/s41467-020-17239-9)
Supplement: Supplementary file 7 — Source Data [file 41467_2020_17239_MOESM7_ESM.xlsx]

## Sheet: figure 2, CTCF
Figure 2: Loops predicted by the CTCF ChIA-PET model
chr1	153480000	153490000	chr1	153720000	153730000
chr1	153480000	153490000	chr1	153950000	153960000
chr1	184040000	184050000	chr1	184630000	184640000
chr1	184040000	184050000	chr1	184190000	184200000
chr1	204530000	204540000	chr1	204730000	204740000
chr1	146730000	146740000	chr1	147110000	147120000
chr1	146740000	146750000	chr1	147360000	147370000
chr1	236920000	236930000	chr1	237540000	237550000
chr1	119820000	119830000	chr1	119900000	119910000
chr1	55130000	55140000	chr1	55270000	55280000
chr1	37920000	37930000	chr1	38140000	38150000
chr1	157930000	157940000	chr1	158090000	158100000
chr1	12370000	12380000	chr1	12670000	12680000
chr1	12320000	12330000	chr1	12710000	12720000
chr1	172710000	172720000	chr1	173170000	173180000
chr1	172700000	172710000	chr1	173790000	173800000
chr1	172710000	172720000	chr1	173380000	173390000
chr1	10570000	10580000	chr1	11000000	11010000
chr1	10560000	10570000	chr1	10920000	10930000
chr1	231490000	231500000	chr1	231720000	231730000
chr1	62640000	62650000	chr1	62870000	62880000
chr1	62640000	62650000	chr1	63210000	63220000
chr1	38340000	38350000	chr1	39310000	39320000
chr1	38340000	38350000	chr1	38440000	38450000
chr1	43990000	44000000	chr1	44400000	44410000
chr1	43990000	44000000	chr1	44500000	44510000
chr1	175000000	175010000	chr1	175280000	175290000
chr1	174990000	175000000	chr1	175090000	175100000
chr1	45480000	45490000	chr1	46030000	46040000
chr1	45480000	45490000	chr1	45950000	45960000
chr1	45480000	45490000	chr1	45760000	45770000
chr1	27730000	27740000	chr1	27980000	27990000
chr1	27720000	27730000	chr1	27930000	27940000
chr1	182050000	182060000	chr1	182360000	182370000
chr1	182050000	182060000	chr1	182750000	182760000
chr1	222900000	222910000	chr1	223250000	223260000
chr1	54330000	54340000	chr1	54410000	54420000
chr1	54320000	54330000	chr1	54970000	54980000
chr1	54310000	54320000	chr1	54500000	54510000
chr1	93900000	93910000	chr1	94280000	94290000
chr1	89120000	89130000	chr1	89340000	89350000
chr1	53370000	53380000	chr1	53640000	53650000
chr1	94510000	94520000	chr1	95260000	95270000
chr1	94520000	94530000	chr1	94930000	94940000
chr1	94520000	94530000	chr1	94800000	94810000
chr1	175340000	175350000	chr1	175710000	175720000
chr1	175340000	175350000	chr1	176040000	176050000
chr1	117110000	117120000	chr1	117590000	117600000
chr1	150040000	150050000	chr1	150150000	150160000
chr1	13990000	14000000	chr1	14280000	14290000
chr1	13990000	14000000	chr1	14130000	14140000
chr1	157340000	157350000	chr1	157460000	157470000
chr1	84900000	84910000	chr1	85210000	85220000
chr1	84900000	84910000	chr1	85080000	85090000
chr1	206650000	206660000	chr1	206760000	206770000
chr1	206650000	206660000	chr1	207150000	207160000
chr1	206660000	206670000	chr1	206830000	206840000
chr1	97700000	97710000	chr1	98510000	98520000
chr1	234740000	234750000	chr1	235110000	235120000
chr1	166880000	166890000	chr1	167020000	167030000
chr1	166880000	166890000	chr1	167410000	167420000
chr1	31190000	31200000	chr1	31380000	31390000
chr1	92460000	92470000	chr1	93080000	93090000
chr1	116680000	116690000	chr1	117030000	117040000
chr1	65520000	65530000	chr1	65670000	65680000
chr1	65530000	65540000	chr1	66150000	66160000
chr1	108320000	108330000	chr1	108660000	108670000
chr1	55600000	55610000	chr1	55740000	55750000
chr1	55610000	55620000	chr1	55800000	55810000
chr1	146960000	146970000	chr1	147100000	147110000
chr1	146960000	146970000	chr1	147360000	147370000
chr1	85090000	85100000	chr1	85210000	85220000
chr1	165680000	165690000	chr1	166450000	166460000
chr1	165680000	165690000	chr1	165880000	165890000
chr1	202150000	202160000	chr1	202680000	202690000
chr1	202150000	202160000	chr1	202280000	202290000
chr1	20240000	20250000	chr1	20470000	20480000
chr1	20240000	20250000	chr1	20810000	20820000
chr1	152620000	152630000	chr1	153190000	153200000
chr1	152620000	152630000	chr1	152890000	152900000
chr1	91180000	91190000	chr1	91430000	91440000
chr1	43690000	43700000	chr1	43880000	43890000
chr1	204400000	204410000	chr1	204770000	204780000
chr1	51240000	51250000	chr1	51510000	51520000
chr1	51240000	51250000	chr1	51650000	51660000
chr1	17820000	17830000	chr1	17930000	17940000
chr1	178740000	178750000	chr1	178970000	178980000
chr1	178740000	178750000	chr1	179340000	179350000
chr1	25010000	25020000	chr1	25150000	25160000
chr1	25000000	25010000	chr1	25530000	25540000
chr1	25000000	25010000	chr1	25420000	25430000
chr1	89950000	89960000	chr1	90430000	90440000
chr1	89940000	89950000	chr1	90060000	90070000
chr1	89980000	89990000	chr1	90220000	90230000
chr1	159760000	159770000	chr1	159970000	159980000
chr1	67690000	67700000	chr1	67960000	67970000
chr1	97430000	97440000	chr1	98520000	98530000
chr1	174730000	174740000	chr1	174960000	174970000
chr1	174740000	174750000	chr1	175090000	175100000
chr1	28570000	28580000	chr1	28920000	28930000
chr1	192440000	192450000	chr1	192580000	192590000
chr1	192440000	192450000	chr1	192980000	192990000
chr1	9170000	9180000	chr1	9540000	9550000
chr1	114370000	114380000	chr1	114820000	114830000
chr1	180850000	180860000	chr1	181130000	181140000
chr1	180840000	180850000	chr1	181400000	181410000
chr1	64080000	64090000	chr1	64710000	64720000
chr1	64070000	64080000	chr1	64600000	64610000
chr1	156650000	156660000	chr1	156850000	156860000
chr1	32120000	32130000	chr1	32430000	32440000
chr1	32130000	32140000	chr1	32250000	32260000
chr1	33400000	33410000	chr1	33510000	33520000
chr1	25830000	25840000	chr1	26120000	26130000
chr1	233570000	233580000	chr1	233920000	233930000
chr1	233530000	233540000	chr1	234200000	234210000
chr1	178000000	178010000	chr1	178150000	178160000
chr1	17270000	17280000	chr1	17560000	17570000
chr1	244760000	244770000	chr1	244960000	244970000
chr1	244770000	244780000	chr1	245200000	245210000
chr1	93320000	93330000	chr1	93450000	93460000
chr1	93320000	93330000	chr1	93520000	93530000
chr1	101380000	101390000	chr1	101750000	101760000
chr1	101380000	101390000	chr1	101900000	101910000
chr1	101380000	101390000	chr1	101820000	101830000
chr1	234290000	234300000	chr1	234440000	234450000
chr1	153650000	153660000	chr1	153730000	153740000
chr1	153640000	153650000	chr1	153950000	153960000
chr1	27430000	27440000	chr1	27710000	27720000
chr1	27430000	27440000	chr1	27610000	27620000
chr1	27440000	27450000	chr1	27910000	27920000
chr1	29210000	29220000	chr1	29350000	29360000
chr1	29200000	29210000	chr1	29520000	29530000
chr1	155220000	155230000	chr1	155560000	155570000
chr1	241690000	241700000	chr1	242000000	242010000
chr1	241690000	241700000	chr1	242150000	242160000
chr1	179830000	179840000	chr1	180140000	180150000
chr1	70990000	71000000	chr1	71520000	71530000
chr1	222960000	222970000	chr1	223250000	223260000
chr1	241050000	241060000	chr1	241640000	241650000
chr1	162840000	162850000	chr1	163140000	163150000
chr1	162820000	162830000	chr1	163280000	163290000
chr1	196110000	196120000	chr1	196620000	196630000
chr1	15640000	15650000	chr1	16050000	16060000
chr1	15650000	15660000	chr1	15750000	15760000
chr1	39560000	39570000	chr1	39720000	39730000
chr1	182930000	182940000	chr1	183190000	183200000
chr1	31650000	31660000	chr1	32010000	32020000
chr1	65700000	65710000	chr1	66150000	66160000
chr1	17380000	17390000	chr1	17560000	17570000
chr1	26150000	26160000	chr1	26320000	26330000
chr1	45180000	45190000	chr1	45470000	45480000
chr1	45200000	45210000	chr1	45790000	45800000
chr1	114890000	114900000	chr1	115100000	115110000
chr1	198730000	198740000	chr1	199520000	199530000
chr1	198720000	198730000	chr1	199420000	199430000
chr1	198740000	198750000	chr1	199210000	199220000
chr1	198720000	198730000	chr1	199080000	199090000
chr1	89460000	89470000	chr1	89820000	89830000
chr1	89460000	89470000	chr1	89920000	89930000
chr1	23300000	23310000	chr1	23510000	23520000
chr1	23300000	23310000	chr1	23600000	23610000
chr1	243870000	243880000	chr1	244430000	244440000
chr1	206900000	206910000	chr1	207080000	207090000
chr1	206900000	206910000	chr1	207150000	207160000
chr1	163370000	163380000	chr1	164750000	164760000
chr1	165570000	165580000	chr1	165880000	165890000
chr1	110740000	110750000	chr1	110850000	110860000
chr1	110740000	110750000	chr1	111000000	111010000
chr1	223880000	223890000	chr1	224520000	224530000
chr1	207250000	207260000	chr1	207570000	207580000
chr1	64730000	64740000	chr1	65290000	65300000
chr1	24520000	24530000	chr1	24960000	24970000
chr1	24520000	24530000	chr1	24710000	24720000
chr1	64140000	64150000	chr1	64710000	64720000
chr1	64150000	64160000	chr1	64600000	64610000
chr1	173390000	173400000	chr1	174040000	174050000
chr1	173390000	173400000	chr1	174180000	174190000
chr1	173390000	173400000	chr1	173910000	173920000
chr1	173400000	173410000	chr1	173790000	173800000
chr1	212830000	212840000	chr1	213160000	213170000
chr1	212830000	212840000	chr1	212950000	212960000
chr1	201520000	201530000	chr1	201670000	201680000
chr1	201520000	201530000	chr1	201760000	201770000
chr1	192770000	192780000	chr1	192980000	192990000
chr1	192770000	192780000	chr1	193080000	193090000
chr1	52590000	52600000	chr1	53150000	53160000
chr1	52600000	52610000	chr1	52760000	52770000
chr1	199920000	199930000	chr1	200470000	200480000
chr1	84600000	84610000	chr1	85230000	85240000
chr1	84600000	84610000	chr1	84890000	84900000
chr1	84610000	84620000	chr1	85080000	85090000
chr1	179050000	179060000	chr1	179260000	179270000
chr1	179040000	179050000	chr1	179330000	179340000
chr1	221650000	221660000	chr1	222340000	222350000
chr1	43380000	43390000	chr1	43530000	43540000
chr1	210030000	210040000	chr1	210160000	210170000
chr1	210030000	210040000	chr1	210480000	210490000
chr1	235410000	235420000	chr1	235570000	235580000
chr1	9660000	9670000	chr1	10080000	10090000
chr1	9670000	9680000	chr1	9930000	9940000
chr1	44220000	44230000	chr1	44400000	44410000
chr1	44220000	44230000	chr1	44490000	44500000
chr1	21020000	21030000	chr1	21690000	21700000
chr1	21020000	21030000	chr1	21510000	21520000
chr1	90090000	90100000	chr1	90450000	90460000
chr1	90090000	90100000	chr1	90220000	90230000
chr1	113680000	113690000	chr1	113990000	114000000
chr1	113680000	113690000	chr1	114210000	114220000
chr1	35660000	35670000	chr1	36010000	36020000
chr1	154640000	154650000	chr1	155030000	155040000
chr1	154640000	154650000	chr1	154850000	154860000
chr1	236270000	236280000	chr1	236460000	236470000
chr1	236260000	236270000	chr1	236650000	236660000
chr1	16120000	16130000	chr1	16350000	16360000
chr1	16120000	16130000	chr1	16510000	16520000
chr1	77610000	77620000	chr1	77990000	78000000
chr1	77610000	77620000	chr1	78570000	78580000
chr1	202710000	202720000	chr1	202960000	202970000
chr1	229850000	229860000	chr1	230440000	230450000
chr1	109810000	109820000	chr1	110070000	110080000
chr1	109810000	109820000	chr1	109940000	109950000
chr1	33560000	33570000	chr1	33920000	33930000
chr1	33560000	33570000	chr1	33830000	33840000
chr1	35910000	35920000	chr1	36190000	36200000
chr1	35910000	35920000	chr1	36010000	36020000
chr1	37160000	37170000	chr1	37790000	37800000
chr1	37160000	37170000	chr1	37900000	37910000
chr1	54530000	54540000	chr1	55270000	55280000
chr1	54570000	54580000	chr1	55270000	55280000
chr1	54580000	54590000	chr1	54950000	54960000
chr1	41730000	41740000	chr1	41880000	41890000
chr1	167230000	167240000	chr1	167500000	167510000
chr1	167230000	167240000	chr1	167400000	167410000
chr1	208190000	208200000	chr1	208410000	208420000
chr1	41070000	41080000	chr1	41410000	41420000
chr1	41070000	41080000	chr1	41310000	41320000
chr1	226820000	226830000	chr1	227010000	227020000
chr1	210310000	210320000	chr1	210570000	210580000
chr1	210310000	210320000	chr1	210480000	210490000
chr1	100740000	100750000	chr1	100920000	100930000
chr1	100740000	100750000	chr1	101330000	101340000
chr1	176860000	176870000	chr1	177150000	177160000
chr1	176860000	176870000	chr1	177910000	177920000
chr1	59250000	59260000	chr1	59480000	59490000
chr1	59200000	59210000	chr1	60160000	60170000
chr1	59240000	59250000	chr1	59750000	59760000
chr1	158470000	158480000	chr1	159040000	159050000
chr1	21570000	21580000	chr1	21690000	21700000
chr1	21560000	21570000	chr1	21980000	21990000
chr1	205490000	205500000	chr1	205620000	205630000
chr1	180500000	180510000	chr1	180830000	180840000
chr1	180490000	180500000	chr1	181130000	181140000
chr1	180500000	180510000	chr1	181390000	181400000
chr1	201860000	201870000	chr1	202090000	202100000
chr1	22460000	22470000	chr1	22960000	22970000
chr1	22450000	22460000	chr1	22740000	22750000
chr1	40600000	40610000	chr1	40880000	40890000
chr1	40600000	40610000	chr1	40800000	40810000
chr1	172050000	172060000	chr1	172370000	172380000
chr1	15450000	15460000	chr1	15590000	15600000
chr1	15450000	15460000	chr1	15750000	15760000
chr1	47900000	47910000	chr1	48170000	48180000
chr1	47650000	47660000	chr1	48180000	48190000
chr1	20840000	20850000	chr1	20960000	20970000
chr1	44840000	44850000	chr1	45060000	45070000
chr1	95320000	95330000	chr1	95500000	95510000
chr1	27620000	27630000	chr1	27930000	27940000
chr1	67230000	67240000	chr1	67610000	67620000
chr1	210580000	210590000	chr1	211300000	211310000
chr1	151280000	151290000	chr1	151800000	151810000
chr1	76620000	76630000	chr1	77600000	77610000
chr1	17450000	17460000	chr1	17560000	17570000
chr1	171970000	171980000	chr1	172400000	172410000
chr1	210750000	210760000	chr1	211300000	211310000
chr1	66420000	66430000	chr1	66700000	66710000
chr1	66420000	66430000	chr1	66910000	66920000
chr1	31890000	31900000	chr1	32010000	32020000
chr1	223300000	223310000	chr1	223870000	223880000
chr1	223310000	223320000	chr1	223410000	223420000
chr1	160390000	160400000	chr1	160570000	160580000
chr1	15870000	15880000	chr1	16060000	16070000
chr1	220460000	220470000	chr1	220950000	220960000
chr1	176340000	176350000	chr1	176850000	176860000
chr1	212980000	212990000	chr1	213160000	213170000
chr1	152020000	152030000	chr1	152150000	152160000
chr1	152020000	152030000	chr1	152420000	152430000
chr1	232770000	232780000	chr1	233370000	233380000
chr1	201970000	201980000	chr1	202080000	202090000
chr1	26220000	26230000	chr1	26320000	26330000
chr1	45300000	45310000	chr1	45470000	45480000
chr1	45290000	45300000	chr1	45760000	45770000
chr1	45250000	45260000	chr1	45760000	45770000
chr1	161760000	161770000	chr1	162000000	162010000
chr1	161760000	161770000	chr1	162240000	162250000
chr1	168310000	168320000	chr1	168540000	168550000
chr1	168310000	168320000	chr1	169310000	169320000
chr1	244960000	244970000	chr1	245200000	245210000
chr1	100930000	100940000	chr1	101330000	101340000
chr1	94940000	94950000	chr1	95270000	95280000
chr1	68020000	68030000	chr1	68220000	68230000
chr1	182560000	182570000	chr1	182750000	182760000
chr1	53160000	53170000	chr1	53640000	53650000
chr1	12180000	12190000	chr1	12680000	12690000
chr1	110850000	110860000	chr1	110990000	111000000
chr1	38270000	38280000	chr1	38450000	38460000
chr1	15110000	15120000	chr1	15350000	15360000
chr1	178500000	178510000	chr1	178960000	178970000
chr1	178510000	178520000	chr1	178720000	178730000
chr1	178500000	178510000	chr1	179340000	179350000
chr1	225660000	225670000	chr1	225950000	225960000
chr1	225660000	225670000	chr1	226160000	226170000
chr1	43240000	43250000	chr1	43530000	43540000
chr1	153320000	153330000	chr1	153460000	153470000
chr1	11090000	11100000	chr1	11700000	11710000
chr1	78590000	78600000	chr1	79070000	79080000
chr1	165360000	165370000	chr1	165560000	165570000
chr1	165360000	165370000	chr1	165880000	165890000
chr1	18930000	18940000	chr1	19140000	19150000
chr1	6540000	6550000	chr1	6700000	6710000
chr1	6540000	6550000	chr1	7270000	7280000
chr1	71150000	71160000	chr1	71510000	71520000
chr1	182110000	182120000	chr1	182360000	182370000
chr1	183450000	183460000	chr1	183870000	183880000
chr1	183440000	183450000	chr1	183590000	183600000
chr1	241770000	241780000	chr1	242000000	242010000
chr1	241770000	241780000	chr1	242150000	242160000
chr1	84390000	84400000	chr1	85210000	85220000
chr1	84390000	84400000	chr1	84900000	84910000
chr1	84390000	84400000	chr1	84580000	84590000
chr1	84380000	84390000	chr1	85100000	85110000
chr1	150990000	151000000	chr1	151120000	151130000
chr1	221040000	221050000	chr1	221370000	221380000
chr1	176520000	176530000	chr1	176850000	176860000
chr1	32670000	32680000	chr1	32790000	32800000
chr1	32680000	32690000	chr1	32840000	32850000
chr1	2120000	2130000	chr1	2310000	2320000
chr1	186570000	186580000	chr1	186950000	186960000
chr1	186580000	186590000	chr1	186770000	186780000
chr1	117270000	117280000	chr1	117590000	117600000
chr1	23420000	23430000	chr1	23510000	23520000
chr1	23410000	23420000	chr1	23600000	23610000
chr1	246660000	246670000	chr1	246910000	246920000
chr1	205760000	205770000	chr1	206240000	206250000
chr1	182830000	182840000	chr1	183500000	183510000
chr1	52360000	52370000	chr1	52460000	52470000
chr1	6770000	6780000	chr1	7700000	7710000
chr1	6780000	6790000	chr1	7130000	7140000
chr1	6770000	6780000	chr1	7270000	7280000
chr1	6790000	6800000	chr1	6950000	6960000
chr1	85240000	85250000	chr1	85500000	85510000
chr1	85240000	85250000	chr1	85710000	85720000
chr1	181150000	181160000	chr1	181640000	181650000
chr1	181160000	181170000	chr1	182020000	182030000
chr1	181160000	181170000	chr1	181390000	181400000
chr1	31270000	31280000	chr1	31380000	31390000
chr1	23820000	23830000	chr1	23960000	23970000
chr1	23820000	23830000	chr1	24070000	24080000
chr1	245310000	245320000	chr1	246610000	246620000
chr1	245310000	245320000	chr1	246160000	246170000
chr1	160800000	160810000	chr1	160920000	160930000
chr1	234630000	234640000	chr1	235140000	235150000
chr1	234630000	234640000	chr1	235010000	235020000
chr1	203470000	203480000	chr1	203670000	203680000
chr1	36560000	36570000	chr1	36750000	36760000
chr1	36560000	36570000	chr1	36880000	36890000
chr1	229390000	229400000	chr1	229610000	229620000
chr1	229390000	229400000	chr1	230440000	230450000
chr1	2340000	2350000	chr1	3340000	3350000
chr1	156430000	156440000	chr1	156570000	156580000
chr1	101770000	101780000	chr1	101900000	101910000
chr1	116930000	116940000	chr1	117610000	117620000
chr1	9800000	9810000	chr1	9920000	9930000
chr1	243510000	243520000	chr1	243910000	243920000
chr1	243500000	243510000	chr1	244430000	244440000
chr1	160150000	160160000	chr1	160570000	160580000
chr1	36030000	36040000	chr1	36180000	36190000
chr1	34920000	34930000	chr1	35060000	35070000
chr1	180600000	180610000	chr1	180830000	180840000
chr1	118680000	118690000	chr1	119550000	119560000
chr1	231050000	231060000	chr1	231340000	231350000
chr1	28410000	28420000	chr1	28530000	28540000
chr1	204130000	204140000	chr1	204330000	204340000
chr1	111760000	111770000	chr1	112300000	112310000
chr1	111770000	111780000	chr1	111940000	111950000
chr1	92770000	92780000	chr1	93060000	93070000
chr1	200530000	200540000	chr1	201010000	201020000
chr1	200520000	200530000	chr1	200800000	200810000
chr1	110080000	110090000	chr1	110520000	110530000
chr1	110080000	110090000	chr1	110310000	110320000
chr1	55750000	55760000	chr1	57040000	57050000
chr1	154450000	154460000	chr1	155020000	155030000
chr1	154450000	154460000	chr1	154850000	154860000
chr1	7730000	7740000	chr1	7960000	7970000
chr1	172410000	172420000	chr1	172680000	172690000
chr1	33170000	33180000	chr1	33540000	33550000
chr1	203230000	203240000	chr1	203450000	203460000
chr1	203230000	203240000	chr1	203670000	203680000
chr1	45820000	45830000	chr1	46030000	46040000
chr1	45820000	45830000	chr1	45950000	45960000
chr1	14410000	14420000	chr1	15370000	15380000
chr1	14430000	14440000	chr1	14890000	14900000
chr1	113260000	113270000	chr1	113580000	113590000
chr1	211490000	211500000	chr1	211820000	211830000
chr1	171750000	171760000	chr1	172400000	172410000
chr1	171770000	171780000	chr1	171950000	171960000
chr1	46500000	46510000	chr1	46640000	46650000
chr1	100270000	100280000	chr1	100920000	100930000
chr1	100270000	100280000	chr1	101330000	101340000
chr1	157160000	157170000	chr1	157330000	157340000
chr1	157160000	157170000	chr1	157460000	157470000
chr1	224300000	224310000	chr1	224510000	224520000
chr1	85410000	85420000	chr1	85710000	85720000
chr1	198140000	198150000	chr1	198640000	198650000
chr1	168570000	168580000	chr1	169310000	169320000
chr1	52270000	52280000	chr1	52470000	52480000
chr1	169560000	169570000	chr1	169770000	169780000
chr1	75730000	75740000	chr1	76090000	76100000
chr1	116340000	116350000	chr1	116520000	116530000
chr1	175450000	175460000	chr1	175710000	175720000
chr1	175450000	175460000	chr1	176030000	176040000
chr1	114520000	114530000	chr1	114820000	114830000
chr1	114510000	114520000	chr1	115100000	115110000
chr1	33340000	33350000	chr1	33550000	33560000
chr1	38160000	38170000	chr1	38320000	38330000
chr1	38160000	38170000	chr1	38450000	38460000
chr1	150230000	150240000	chr1	150960000	150970000
chr1	25170000	25180000	chr1	25530000	25540000
chr1	25170000	25180000	chr1	25420000	25430000
chr1	19230000	19240000	chr1	19560000	19570000
chr1	199650000	199660000	chr1	200470000	200480000
chr1	175120000	175130000	chr1	175280000	175290000
chr1	175120000	175130000	chr1	175710000	175720000
chr1	175120000	175130000	chr1	176040000	176050000
chr1	38490000	38500000	chr1	39290000	39300000
chr1	38500000	38510000	chr1	39050000	39060000
chr1	163040000	163050000	chr1	163280000	163290000
chr1	171620000	171630000	chr1	171950000	171960000
chr1	112020000	112030000	chr1	112290000	112300000
chr1	112050000	112060000	chr1	112190000	112200000
chr1	28180000	28190000	chr1	28300000	28310000
chr1	28180000	28190000	chr1	28530000	28540000
chr1	181440000	181450000	chr1	181640000	181650000
chr1	181440000	181450000	chr1	182020000	182030000
chr1	181440000	181450000	chr1	181900000	181910000
chr1	183620000	183630000	chr1	183880000	183890000
chr1	183620000	183630000	chr1	184020000	184030000
chr1	183620000	183630000	chr1	184190000	184200000
chr1	162020000	162030000	chr1	162360000	162370000
chr1	162030000	162040000	chr1	162240000	162250000
chr1	26930000	26940000	chr1	27200000	27210000
chr1	198050000	198060000	chr1	198430000	198440000
chr1	198050000	198060000	chr1	198660000	198670000
chr1	11300000	11310000	chr1	11700000	11710000
chr1	115680000	115690000	chr1	116010000	116020000
chr1	115680000	115690000	chr1	116130000	116140000
chr1	9930000	9940000	chr1	10090000	10100000
chr1	9930000	9940000	chr1	10480000	10490000
chr1	9930000	9940000	chr1	10400000	10410000
chr1	29100000	29110000	chr1	29200000	29210000
chr1	29100000	29110000	chr1	29360000	29370000
chr1	29100000	29110000	chr1	29520000	29530000
chr1	200240000	200250000	chr1	200450000	200460000
chr1	40540000	40550000	chr1	40870000	40880000
chr1	40540000	40550000	chr1	40800000	40810000
chr1	32910000	32920000	chr1	33230000	33240000
chr1	32900000	32910000	chr1	33350000	33360000
chr1	94090000	94100000	chr1	94280000	94290000
chr1	87290000	87300000	chr1	87550000	87560000
chr1	155170000	155180000	chr1	155560000	155570000
chr1	32970000	32980000	chr1	33230000	33240000
chr1	32980000	32990000	chr1	33330000	33340000
chr1	90270000	90280000	chr1	90450000	90460000
chr1	112930000	112940000	chr1	113150000	113160000
chr1	112930000	112940000	chr1	113250000	113260000
chr1	93780000	93790000	chr1	94310000	94320000
chr1	167530000	167540000	chr1	167650000	167660000
chr1	168410000	168420000	chr1	168540000	168550000
chr1	168410000	168420000	chr1	169310000	169320000
chr1	8620000	8630000	chr1	8900000	8910000
chr1	8620000	8630000	chr1	8780000	8790000
chr1	68580000	68590000	chr1	68800000	68810000
chr1	1060000	1070000	chr1	1220000	1230000
chr1	246170000	246180000	chr1	246610000	246620000
chr1	42810000	42820000	chr1	43210000	43220000
chr1	38020000	38030000	chr1	38140000	38150000
chr1	38040000	38050000	chr1	38450000	38460000
chr1	165890000	165900000	chr1	166400000	166410000
chr1	174230000	174240000	chr1	174710000	174720000
chr1	174230000	174240000	chr1	174950000	174960000
chr1	224700000	224710000	chr1	225030000	225040000
chr1	224700000	224710000	chr1	225110000	225120000
chr1	154310000	154320000	chr1	154510000	154520000
chr1	14150000	14160000	chr1	14280000	14290000
chr1	203010000	203020000	chr1	203180000	203190000
chr1	53740000	53750000	chr1	53850000	53860000
chr1	43040000	43050000	chr1	43340000	43350000
chr1	43040000	43050000	chr1	43210000	43220000
chr1	186450000	186460000	chr1	186950000	186960000
chr1	20540000	20550000	chr1	20810000	20820000
chr1	5570000	5580000	chr1	5970000	5980000
chr1	200110000	200120000	chr1	200460000	200470000
chr1	110190000	110200000	chr1	110520000	110530000
chr1	110180000	110190000	chr1	110310000	110320000
chr1	107740000	107750000	chr1	108070000	108080000
chr1	107730000	107740000	chr1	108290000	108300000
chr1	28740000	28750000	chr1	29190000	29200000
chr1	28730000	28740000	chr1	28920000	28930000
chr1	156880000	156890000	chr1	157040000	157050000
chr1	156050000	156060000	chr1	156280000	156290000
chr1	209740000	209750000	chr1	209860000	209870000
chr1	33760000	33770000	chr1	33930000	33940000
chr1	33770000	33780000	chr1	34080000	34090000
chr1	22020000	22030000	chr1	22290000	22300000
chr1	10260000	10270000	chr1	10390000	10400000
chr1	16400000	16410000	chr1	16510000	16520000
chr1	16400000	16410000	chr1	16680000	16690000
chr1	113420000	113430000	chr1	113580000	113590000
chr1	8070000	8080000	chr1	8370000	8380000
chr1	8050000	8060000	chr1	8780000	8790000
chr1	178280000	178290000	chr1	178470000	178480000
chr1	178270000	178280000	chr1	178710000	178720000
chr1	8970000	8980000	chr1	9260000	9270000
chr1	8980000	8990000	chr1	9160000	9170000
chr1	152160000	152170000	chr1	152420000	152430000
chr1	200580000	200590000	chr1	201000000	201010000
chr1	200590000	200600000	chr1	200770000	200780000
chr1	200590000	200600000	chr1	200800000	200810000
chr1	51330000	51340000	chr1	51650000	51660000
chr1	52090000	52100000	chr1	52230000	52240000
chr1	180220000	180230000	chr1	180450000	180460000
chr1	154530000	154540000	chr1	155030000	155040000
chr1	154540000	154550000	chr1	154850000	154860000
chr1	203830000	203840000	chr1	204090000	204100000
chr1	203820000	203830000	chr1	204330000	204340000
chr1	111160000	111170000	chr1	111310000	111320000
chr1	111160000	111170000	chr1	111530000	111540000
chr1	161180000	161190000	chr1	161340000	161350000
chr1	161180000	161190000	chr1	161710000	161720000
chr1	203310000	203320000	chr1	203450000	203460000
chr1	203310000	203320000	chr1	203660000	203670000
chr1	70600000	70610000	chr1	70970000	70980000
chr1	235670000	235680000	chr1	236130000	236140000
chr1	235670000	235680000	chr1	235940000	235950000
chr1	174060000	174070000	chr1	174710000	174720000
chr1	75230000	75240000	chr1	75670000	75680000
chr1	167040000	167050000	chr1	167660000	167670000
chr1	167030000	167040000	chr1	167500000	167510000
chr1	167030000	167040000	chr1	167410000	167420000
chr1	116150000	116160000	chr1	116240000	116250000
chr1	116150000	116160000	chr1	116310000	116320000
chr1	32030000	32040000	chr1	32250000	32260000
chr1	179670000	179680000	chr1	180140000	180150000
chr1	179670000	179680000	chr1	179770000	179780000
chr1	208820000	208830000	chr1	209380000	209390000
chr1	229790000	229800000	chr1	230440000	230450000
chr1	99640000	99650000	chr1	99940000	99950000
chr1	99640000	99650000	chr1	100170000	100180000
chr1	87760000	87770000	chr1	88520000	88530000
chr1	87780000	87790000	chr1	88410000	88420000
chr1	113350000	113360000	chr1	113580000	113590000
chr1	184770000	184780000	chr1	185130000	185140000
chr1	184770000	184780000	chr1	184950000	184960000
chr1	86850000	86860000	chr1	87540000	87550000
chr1	212640000	212650000	chr1	213160000	213170000
chr1	212650000	212660000	chr1	212950000	212960000
chr1	212640000	212650000	chr1	212820000	212830000
chr1	212240000	212250000	chr1	212620000	212630000
chr1	212230000	212240000	chr1	212540000	212550000
chr1	212240000	212250000	chr1	212460000	212470000
chr1	110320000	110330000	chr1	110520000	110530000
chr1	206800000	206810000	chr1	207080000	207090000
chr1	206800000	206810000	chr1	207150000	207160000
chr1	182410000	182420000	chr1	182560000	182570000
chr1	182410000	182420000	chr1	182750000	182760000
chr1	17990000	18000000	chr1	18420000	18430000
chr1	160070000	160080000	chr1	160340000	160350000
chr1	160070000	160080000	chr1	160560000	160570000
chr1	240890000	240900000	chr1	241650000	241660000
chr1	87600000	87610000	chr1	88050000	88060000
chr1	87600000	87610000	chr1	87790000	87800000
chr1	87590000	87600000	chr1	88410000	88420000
chr1	153770000	153780000	chr1	153950000	153960000
chr1	153770000	153780000	chr1	154230000	154240000
chr1	183250000	183260000	chr1	183590000	183600000
chr1	183250000	183260000	chr1	183510000	183520000
chr1	91970000	91980000	chr1	92390000	92400000
chr1	111090000	111100000	chr1	111320000	111330000
chr1	111080000	111090000	chr1	111530000	111540000
chr1	204950000	204960000	chr1	205310000	205320000
chr1	204950000	204960000	chr1	205110000	205120000
chr1	204940000	204950000	chr1	205220000	205230000
chr1	27360000	27370000	chr1	27710000	27720000
chr1	27370000	27380000	chr1	27610000	27620000
chr1	9340000	9350000	chr1	9510000	9520000
chr1	9340000	9350000	chr1	9630000	9640000
chr1	197490000	197500000	chr1	197890000	197900000
chr1	58980000	58990000	chr1	59110000	59120000
chr1	58980000	58990000	chr1	60220000	60230000
chr1	218510000	218520000	chr1	218690000	218700000
chr1	67460000	67470000	chr1	67610000	67620000
chr1	67460000	67470000	chr1	67960000	67970000
chr1	22740000	22750000	chr1	22960000	22970000
chr1	211850000	211860000	chr1	212620000	212630000
chr1	211850000	211860000	chr1	212200000	212210000
chr1	211860000	211870000	chr1	212550000	212560000
chr1	211850000	211860000	chr1	212470000	212480000
chr1	224820000	224830000	chr1	225040000	225050000
chr1	24130000	24140000	chr1	24240000	24250000
chr1	66710000	66720000	chr1	66910000	66920000
chr1	26920000	26930000	chr1	27110000	27120000
chr1	181000000	181010000	chr1	181110000	181120000
chr1	8620000	8630000	chr1	8730000	8740000
chr1	40380000	40390000	chr1	40490000	40500000
chr1	62970000	62980000	chr1	63210000	63220000
chr1	247550000	247560000	chr1	247640000	247650000
chr1	145410000	145420000	chr1	145580000	145590000
chr1	167560000	167570000	chr1	167660000	167670000
chr1	115520000	115530000	chr1	115650000	115660000
chr1	6300000	6310000	chr1	6460000	6470000
chr1	40070000	40080000	chr1	40180000	40190000
chr1	48570000	48580000	chr1	48670000	48680000
chr1	86840000	86850000	chr1	86960000	86970000
chr1	208300000	208310000	chr1	208410000	208420000
chr1	169560000	169570000	chr1	169690000	169700000
chr1	92940000	92950000	chr1	93060000	93070000
chr1	36620000	36630000	chr1	36750000	36760000
chr1	146740000	146750000	chr1	146860000	146870000
chr1	149930000	149940000	chr1	150150000	150160000
chr1	27730000	27740000	chr1	27840000	27850000
chr1	116900000	116910000	chr1	117020000	117030000
chr1	236020000	236030000	chr1	236130000	236140000
chr1	156110000	156120000	chr1	156280000	156290000
chr1	151270000	151280000	chr1	151370000	151380000
chr1	160070000	160080000	chr1	160210000	160220000
chr1	16120000	16130000	chr1	16320000	16330000
chr1	212650000	212660000	chr1	212770000	212780000
chr1	3400000	3410000	chr1	3530000	3540000
chr1	203560000	203570000	chr1	203660000	203670000
chr1	19230000	19240000	chr1	19420000	19430000
chr1	155900000	155910000	chr1	156030000	156040000
chr1	207030000	207040000	chr1	207150000	207160000
chr1	46890000	46900000	chr1	46990000	47000000
chr1	205320000	205330000	chr1	205490000	205500000
chr1	151560000	151570000	chr1	151700000	151710000
chr1	214380000	214390000	chr1	214500000	214510000
chr1	87370000	87380000	chr1	87540000	87550000
chr1	16130000	16140000	chr1	16260000	16270000
chr1	156050000	156060000	chr1	156210000	156220000
chr1	16400000	16410000	chr1	16570000	16580000
chr1	2340000	2350000	chr1	2470000	2480000
chr1	246660000	246670000	chr1	246860000	246870000
chr1	67810000	67820000	chr1	67960000	67970000
chr1	160070000	160080000	chr1	160260000	160270000
chr1	84940000	84950000	chr1	85080000	85090000
chr1	25930000	25940000	chr1	26120000	26130000
chr1	246050000	246060000	chr1	246160000	246170000
chr1	208000000	208010000	chr1	208130000	208140000
chr1	167370000	167380000	chr1	167500000	167510000
chr1	231490000	231500000	chr1	231680000	231690000
chr1	197140000	197150000	chr1	197320000	197330000
chr1	9170000	9180000	chr1	9290000	9300000
chr1	32280000	32290000	chr1	32430000	32440000
chr1	159750000	159760000	chr1	159860000	159870000
chr1	173230000	173240000	chr1	173370000	173380000
chr1	85570000	85580000	chr1	85710000	85720000
chr1	94980000	94990000	chr1	95260000	95270000
chr1	228800000	228810000	chr1	229360000	229370000
chr1	960000	970000	chr1	1220000	1230000
chr1	114370000	114380000	chr1	114490000	114500000
chr1	151850000	151860000	chr1	151970000	151980000
chr1	16570000	16580000	chr1	16680000	16690000
chr1	101600000	101610000	chr1	101750000	101760000
chr1	1260000	1270000	chr1	1440000	1450000
chr1	197580000	197590000	chr1	197830000	197840000
chr1	245010000	245020000	chr1	245120000	245130000
chr1	24470000	24480000	chr1	24710000	24720000
chr1	26360000	26370000	chr1	26480000	26490000
chr1	211690000	211700000	chr1	211820000	211830000
chr1	209250000	209260000	chr1	209360000	209370000
chr1	23020000	23030000	chr1	23210000	23220000
chr1	154320000	154330000	chr1	154440000	154450000
chr1	15920000	15930000	chr1	16060000	16070000
chr1	155310000	155320000	chr1	155560000	155570000
chr1	200940000	200950000	chr1	201080000	201090000
chr1	185780000	185790000	chr1	186180000	186190000
chr1	198490000	198500000	chr1	198650000	198660000
chr1	245020000	245030000	chr1	245200000	245210000
chr1	11890000	11900000	chr1	12020000	12030000
chr1	23870000	23880000	chr1	24070000	24080000
chr1	100270000	100280000	chr1	100490000	100500000
chr1	28360000	28370000	chr1	28540000	28550000
chr1	23300000	23310000	chr1	23420000	23430000
chr1	169520000	169530000	chr1	169770000	169780000
chr1	172570000	172580000	chr1	172680000	172690000
chr1	11390000	11400000	chr1	11700000	11710000
chr1	3480000	3490000	chr1	3630000	3640000
chr1	117270000	117280000	chr1	117470000	117480000
chr1	22060000	22070000	chr1	22290000	22300000
chr1	22460000	22470000	chr1	22600000	22610000
chr1	209740000	209750000	chr1	209910000	209920000
chr1	101380000	101390000	chr1	101700000	101710000
chr1	19710000	19720000	chr1	19900000	19910000
chr1	200100000	200110000	chr1	200220000	200230000
chr1	67460000	67470000	chr1	67670000	67680000
chr1	198060000	198070000	chr1	198320000	198330000
chr1	154160000	154170000	chr1	154300000	154310000
chr1	77360000	77370000	chr1	77590000	77600000
chr1	214500000	214510000	chr1	214750000	214760000
chr1	19710000	19720000	chr1	19970000	19980000
chr1	153720000	153730000	chr1	153950000	153960000
chr1	20240000	20250000	chr1	20420000	20430000
chr1	198430000	198440000	chr1	198650000	198660000
chr1	225960000	225970000	chr1	226090000	226100000
chr1	173170000	173180000	chr1	173370000	173380000
chr1	85240000	85250000	chr1	85400000	85410000
chr1	19420000	19430000	chr1	19560000	19570000
chr1	170650000	170660000	chr1	170850000	170860000
chr1	109950000	109960000	chr1	110070000	110080000
chr1	68580000	68590000	chr1	68900000	68910000
chr1	151560000	151570000	chr1	151800000	151810000
chr1	180960000	180970000	chr1	181130000	181140000
chr1	172790000	172800000	chr1	173160000	173170000
chr1	33130000	33140000	chr1	33260000	33270000
chr1	112930000	112940000	chr1	113050000	113060000
chr1	211860000	211870000	chr1	212110000	212120000
chr1	207230000	207240000	chr1	207670000	207680000
chr1	19660000	19670000	chr1	19970000	19980000
chr1	52870000	52880000	chr1	53140000	53150000
chr1	25720000	25730000	chr1	26130000	26140000
chr1	235260000	235270000	chr1	235580000	235590000
chr1	147100000	147110000	chr1	147360000	147370000
chr1	226310000	226320000	chr1	226520000	226530000
chr1	87600000	87610000	chr1	87750000	87760000
chr1	43240000	43250000	chr1	43370000	43380000
chr1	21310000	21320000	chr1	21500000	21510000
chr1	52350000	52360000	chr1	52490000	52500000
chr1	179830000	179840000	chr1	180000000	180010000
chr1	9650000	9660000	chr1	9800000	9810000
chr1	220160000	220170000	chr1	220330000	220340000
chr1	93900000	93910000	chr1	94080000	94090000
chr1	42030000	42040000	chr1	42330000	42340000
chr1	214560000	214570000	chr1	214750000	214760000
chr1	117120000	117130000	chr1	117250000	117260000
chr1	211490000	211500000	chr1	211680000	211690000
chr1	192440000	192450000	chr1	192770000	192780000
chr1	212780000	212790000	chr1	212950000	212960000
chr1	176520000	176530000	chr1	176660000	176670000
chr1	235940000	235950000	chr1	236130000	236140000
chr1	241680000	241690000	chr1	241800000	241810000
chr1	8770000	8780000	chr1	8910000	8920000
chr1	120150000	120160000	chr1	120270000	120280000
chr1	117360000	117370000	chr1	117590000	117600000
chr1	109800000	109810000	chr1	110020000	110030000
chr1	39070000	39080000	chr1	39290000	39300000
chr1	50830000	50840000	chr1	51070000	51080000
chr1	224300000	224310000	chr1	224640000	224650000
chr1	193150000	193160000	chr1	193300000	193310000
chr1	78600000	78610000	chr1	79140000	79150000
chr1	180880000	180890000	chr1	181130000	181140000
chr1	91180000	91190000	chr1	91300000	91310000
chr1	184730000	184740000	chr1	184950000	184960000
chr1	17440000	17450000	chr1	17660000	17670000
chr1	79300000	79310000	chr1	79660000	79670000
chr1	85410000	85420000	chr1	85540000	85550000
chr1	50830000	50840000	chr1	51160000	51170000
chr1	97700000	97710000	chr1	97980000	97990000
chr1	92780000	92790000	chr1	92940000	92950000
chr1	41120000	41130000	chr1	41310000	41320000
chr1	15650000	15660000	chr1	15810000	15820000
chr1	171530000	171540000	chr1	171680000	171690000
chr1	39560000	39570000	chr1	39870000	39880000
chr1	41240000	41250000	chr1	41410000	41420000
chr1	95540000	95550000	chr1	95690000	95700000
chr1	31650000	31660000	chr1	31890000	31900000
chr1	54730000	54740000	chr1	54950000	54960000
chr1	210750000	210760000	chr1	211120000	211130000
chr1	10560000	10570000	chr1	10730000	10740000
chr1	54790000	54800000	chr1	54950000	54960000
chr1	65300000	65310000	chr1	65500000	65510000
chr1	64590000	64600000	chr1	64700000	64710000
chr1	100270000	100280000	chr1	100600000	100610000
chr1	159900000	159910000	chr1	160040000	160050000
chr1	175120000	175130000	chr1	175330000	175340000
chr1	31880000	31890000	chr1	32060000	32070000
chr1	180150000	180160000	chr1	180440000	180450000
chr1	116680000	116690000	chr1	116900000	116910000
chr1	53950000	53960000	chr1	54210000	54220000
chr1	150220000	150230000	chr1	150490000	150500000
chr1	220160000	220170000	chr1	220360000	220370000
chr1	11090000	11100000	chr1	11290000	11300000
chr1	23000000	23010000	chr1	23280000	23290000
chr1	169090000	169100000	chr1	169310000	169320000
chr1	43990000	44000000	chr1	44220000	44230000
chr1	152840000	152850000	chr1	153190000	153200000
chr1	113040000	113050000	chr1	113240000	113250000
chr1	19990000	20000000	chr1	20130000	20140000
chr1	248400000	248410000	chr1	249110000	249120000
chr1	228310000	228320000	chr1	228700000	228710000
chr1	65140000	65150000	chr1	65280000	65290000
chr1	236270000	236280000	chr1	236550000	236560000
chr1	153320000	153330000	chr1	153540000	153550000
chr1	226610000	226620000	chr1	226790000	226800000
chr1	7100000	7110000	chr1	7700000	7710000
chr1	221040000	221050000	chr1	221600000	221610000
chr1	118050000	118060000	chr1	118440000	118450000
chr1	12170000	12180000	chr1	12330000	12340000
chr1	158480000	158490000	chr1	158960000	158970000
chr1	28270000	28280000	chr1	28530000	28540000
chr1	225660000	225670000	chr1	226020000	226030000
chr1	231050000	231060000	chr1	231230000	231240000
chr1	158800000	158810000	chr1	159040000	159050000
chr1	235670000	235680000	chr1	236000000	236010000
chr1	179010000	179020000	chr1	179330000	179340000
chr1	205230000	205240000	chr1	205450000	205460000
chr1	19580000	19590000	chr1	19970000	19980000
chr1	154840000	154850000	chr1	155030000	155040000
chr1	67600000	67610000	chr1	67960000	67970000
chr1	166870000	166880000	chr1	167090000	167100000
chr1	220980000	220990000	chr1	221370000	221380000
chr1	70710000	70720000	chr1	70970000	70980000
chr1	87220000	87230000	chr1	87550000	87560000
chr1	205450000	205460000	chr1	205610000	205620000
chr1	56790000	56800000	chr1	57040000	57050000
chr1	24720000	24730000	chr1	24960000	24970000
chr1	213540000	213550000	chr1	214290000	214300000
chr1	12300000	12310000	chr1	12680000	12690000
chr1	182930000	182940000	chr1	183240000	183250000
chr1	247540000	247550000	chr1	247730000	247740000
chr1	158170000	158180000	chr1	158460000	158470000
chr1	173970000	173980000	chr1	174180000	174190000
chr1	205230000	205240000	chr1	205490000	205500000
chr1	86840000	86850000	chr1	87200000	87210000
chr1	156870000	156880000	chr1	157120000	157130000
chr1	244010000	244020000	chr1	244430000	244440000
chr1	46920000	46930000	chr1	47190000	47200000
chr1	224690000	224700000	chr1	224910000	224920000
chr1	39330000	39340000	chr1	39550000	39560000
chr1	38500000	38510000	chr1	38970000	38980000
chr1	168570000	168580000	chr1	169100000	169110000
chr1	44680000	44690000	chr1	45050000	45060000
chr1	29560000	29570000	chr1	31180000	31190000
chr1	54960000	54970000	chr1	55270000	55280000
chr1	198320000	198330000	chr1	198650000	198660000
chr1	205760000	205770000	chr1	206310000	206320000
chr1	246290000	246300000	chr1	246610000	246620000
chr1	192580000	192590000	chr1	192990000	193000000
chr1	23540000	23550000	chr1	23730000	23740000
chr1	62050000	62060000	chr1	62310000	62320000
chr1	173900000	173910000	chr1	174180000	174190000
chr1	175120000	175130000	chr1	175400000	175410000
chr1	85770000	85780000	chr1	86040000	86050000
chr1	210610000	210620000	chr1	211300000	211310000
chr1	43690000	43700000	chr1	43990000	44000000
chr1	186370000	186380000	chr1	186950000	186960000
chr1	203470000	203480000	chr1	203750000	203760000
chr1	28980000	28990000	chr1	29200000	29210000
chr1	183560000	183570000	chr1	183880000	183890000
chr1	5570000	5580000	chr1	5810000	5820000
chr1	76370000	76380000	chr1	76610000	76620000
chr1	78380000	78390000	chr1	78570000	78580000
chr1	243910000	243920000	chr1	244430000	244440000
chr1	113640000	113650000	chr1	114210000	114220000
chr1	42030000	42040000	chr1	42500000	42510000
chr1	232770000	232780000	chr1	233160000	233170000
chr1	49020000	49030000	chr1	49280000	49290000
chr1	43370000	43380000	chr1	43610000	43620000
chr1	64380000	64390000	chr1	64710000	64720000
chr1	180490000	180500000	chr1	180940000	180950000
chr1	78290000	78300000	chr1	78560000	78570000
chr1	214800000	214810000	chr1	215700000	215710000
chr1	61440000	61450000	chr1	61910000	61920000
chr1	177910000	177920000	chr1	178160000	178170000
chr1	23740000	23750000	chr1	23980000	23990000
chr1	21570000	21580000	chr1	21900000	21910000
chr1	199650000	199660000	chr1	200240000	200250000
chr1	50830000	50840000	chr1	51200000	51210000
chr1	64730000	64740000	chr1	65140000	65150000
chr1	10000000	10010000	chr1	10480000	10490000
chr1	168570000	168580000	chr1	169130000	169140000
chr1	150440000	150450000	chr1	150960000	150970000
chr1	179780000	179790000	chr1	180140000	180150000
chr1	150520000	150530000	chr1	150950000	150960000
chr1	220460000	220470000	chr1	220690000	220700000
chr1	200010000	200020000	chr1	200470000	200480000
chr1	38970000	38980000	chr1	39280000	39290000
chr1	51900000	51910000	chr1	52230000	52240000
chr1	42030000	42040000	chr1	42640000	42650000
chr1	96690000	96700000	chr1	97310000	97320000
chr1	67230000	67240000	chr1	67450000	67460000
chr1	88640000	88650000	chr1	89060000	89070000
chr1	59680000	59690000	chr1	60160000	60170000
chr1	222840000	222850000	chr1	223260000	223270000
chr1	76800000	76810000	chr1	77600000	77610000
chr1	112930000	112940000	chr1	113350000	113360000
chr1	157060000	157070000	chr1	157460000	157470000
chr1	97590000	97600000	chr1	98510000	98520000
chr1	59620000	59630000	chr1	60160000	60170000
chr1	85770000	85780000	chr1	86150000	86160000
chr1	111750000	111760000	chr1	112140000	112150000
chr1	165360000	165370000	chr1	165670000	165680000
chr1	218510000	218520000	chr1	219830000	219840000
chr1	236270000	236280000	chr1	236750000	236760000
chr1	29570000	29580000	chr1	30320000	30330000
chr1	153320000	153330000	chr1	153580000	153590000
chr1	59500000	59510000	chr1	60170000	60180000
chr1	169890000	169900000	chr1	170500000	170510000
chr1	201410000	201420000	chr1	201670000	201680000
chr1	66170000	66180000	chr1	66700000	66710000
chr1	66420000	66430000	chr1	66820000	66830000
chr1	173390000	173400000	chr1	173960000	173970000
chr1	185130000	185140000	chr1	185640000	185650000
chr1	221900000	221910000	chr1	222330000	222340000
chr1	234250000	234260000	chr1	234580000	234590000
chr1	8430000	8440000	chr1	8900000	8910000
chr1	160020000	160030000	chr1	160340000	160350000
chr1	245680000	245690000	chr1	246160000	246170000
chr1	214990000	215000000	chr1	215690000	215700000
chr1	163330000	163340000	chr1	164750000	164760000
chr1	59420000	59430000	chr1	60160000	60170000
chr1	211850000	211860000	chr1	212260000	212270000
chr1	37040000	37050000	chr1	37890000	37900000
chr1	56320000	56330000	chr1	57050000	57060000
chr1	57290000	57300000	chr1	58510000	58520000
chr1	39560000	39570000	chr1	40120000	40130000
chr1	56590000	56600000	chr1	57030000	57040000
chr1	74300000	74310000	chr1	75150000	75160000
chr1	107980000	107990000	chr1	108290000	108300000
chr1	113610000	113620000	chr1	114220000	114230000
chr1	78190000	78200000	chr1	78570000	78580000
chr1	78420000	78430000	chr1	79100000	79110000
chr1	236910000	236920000	chr1	237720000	237730000
chr1	156050000	156060000	chr1	156400000	156410000
chr1	221880000	221890000	chr1	222340000	222350000
chr1	11090000	11100000	chr1	11780000	11790000
chr1	169900000	169910000	chr1	170650000	170660000
chr1	35320000	35330000	chr1	35760000	35770000
chr1	165220000	165230000	chr1	165550000	165560000
chr1	208060000	208070000	chr1	208250000	208260000
chr1	14920000	14930000	chr1	15350000	15360000
chr1	225650000	225660000	chr1	226300000	226310000
chr1	162320000	162330000	chr1	162580000	162590000
chr1	33850000	33860000	chr1	34070000	34080000
chr1	67400000	67410000	chr1	67890000	67900000
chr1	34100000	34110000	chr1	35210000	35220000
chr1	44550000	44560000	chr1	45060000	45070000
chr1	242620000	242630000	chr1	243490000	243500000
chr1	28840000	28850000	chr1	29200000	29210000
chr1	29560000	29570000	chr1	30840000	30850000
chr1	61920000	61930000	chr1	62310000	62320000
chr1	224000000	224010000	chr1	224510000	224520000
chr1	175340000	175350000	chr1	175830000	175840000
chr1	243510000	243520000	chr1	244100000	244110000
chr1	55830000	55840000	chr1	57060000	57070000
chr1	218500000	218510000	chr1	219560000	219570000
chr1	181650000	181660000	chr1	182030000	182040000
chr1	74460000	74470000	chr1	75150000	75160000
chr1	10560000	10570000	chr1	11070000	11080000
chr1	55140000	55150000	chr1	55460000	55470000
chr1	245310000	245320000	chr1	246040000	246050000
chr1	243500000	243510000	chr1	244200000	244210000
chr1	66710000	66720000	chr1	67190000	67200000
chr1	42610000	42620000	chr1	43210000	43220000
chr1	180470000	180480000	chr1	181050000	181060000
chr1	218500000	218510000	chr1	219230000	219240000
chr1	51240000	51250000	chr1	51760000	51770000
chr1	227100000	227110000	chr1	227620000	227630000
chr1	153650000	153660000	chr1	154120000	154130000
chr1	85770000	85780000	chr1	86480000	86490000
chr1	28680000	28690000	chr1	29190000	29200000
chr1	159120000	159130000	chr1	159970000	159980000
chr1	181030000	181040000	chr1	181400000	181410000
chr1	236260000	236270000	chr1	237030000	237040000
chr1	24730000	24740000	chr1	25150000	25160000
chr1	218500000	218510000	chr1	219590000	219600000
chr1	78000000	78010000	chr1	78570000	78580000
chr1	29560000	29570000	chr1	30570000	30580000
chr1	12180000	12190000	chr1	12490000	12500000
chr1	118690000	118700000	chr1	119820000	119830000
chr1	159900000	159910000	chr1	160200000	160210000
chr1	22460000	22470000	chr1	23240000	23250000
chr1	11880000	11890000	chr1	12260000	12270000
chr1	101990000	102000000	chr1	102650000	102660000
chr1	7850000	7860000	chr1	8390000	8400000
chr1	234250000	234260000	chr1	234680000	234690000
chr1	9840000	9850000	chr1	9920000	9930000
chr1	38060000	38070000	chr1	38140000	38150000
chr1	9060000	9070000	chr1	9150000	9160000
chr1	85400000	85410000	chr1	85490000	85500000
chr1	6300000	6310000	chr1	6400000	6410000
chr1	6850000	6860000	chr1	6950000	6960000
chr1	17270000	17280000	chr1	17370000	17380000
chr1	27620000	27630000	chr1	27720000	27730000
chr1	33830000	33840000	chr1	33930000	33940000
chr1	35660000	35670000	chr1	35760000	35770000
chr1	41310000	41320000	chr1	41410000	41420000
chr1	41780000	41790000	chr1	41880000	41890000
chr1	59010000	59020000	chr1	59110000	59120000
chr1	153480000	153490000	chr1	153580000	153590000
chr1	51540000	51550000	chr1	51650000	51660000
chr1	75040000	75050000	chr1	75150000	75160000
chr1	119800000	119810000	chr1	119910000	119920000
chr1	202850000	202860000	chr1	202960000	202970000
chr1	226900000	226910000	chr1	227010000	227020000
chr1	20690000	20700000	chr1	20810000	20820000
chr1	36760000	36770000	chr1	36880000	36890000
chr1	54320000	54330000	chr1	54440000	54450000
chr1	67680000	67690000	chr1	67800000	67810000
chr1	117470000	117480000	chr1	117590000	117600000
chr1	153640000	153650000	chr1	153760000	153770000
chr1	155160000	155170000	chr1	155280000	155290000
chr1	157160000	157170000	chr1	157280000	157290000
chr1	160390000	160400000	chr1	160510000	160520000
chr1	174060000	174070000	chr1	174180000	174190000
chr1	185010000	185020000	chr1	185130000	185140000
chr1	204390000	204400000	chr1	204510000	204520000
chr1	205750000	205760000	chr1	205870000	205880000
chr1	208060000	208070000	chr1	208180000	208190000
chr1	224700000	224710000	chr1	224820000	224830000
chr1	110320000	110330000	chr1	110450000	110460000
chr1	163150000	163160000	chr1	163280000	163290000
chr1	202710000	202720000	chr1	202840000	202850000
chr1	26180000	26190000	chr1	26320000	26330000
chr1	53160000	53170000	chr1	53300000	53310000
chr1	180850000	180860000	chr1	180990000	181000000
chr1	25270000	25280000	chr1	25420000	25430000
chr1	31650000	31660000	chr1	31800000	31810000
chr1	160770000	160780000	chr1	160920000	160930000
chr1	165720000	165730000	chr1	165870000	165880000
chr1	224880000	224890000	chr1	225030000	225040000
chr1	9760000	9770000	chr1	9920000	9930000
chr1	21820000	21830000	chr1	21980000	21990000
chr1	41070000	41080000	chr1	41230000	41240000
chr1	67220000	67230000	chr1	67380000	67390000
chr1	110320000	110330000	chr1	110480000	110490000
chr1	211480000	211490000	chr1	211640000	211650000
chr1	212460000	212470000	chr1	212620000	212630000
chr1	28170000	28180000	chr1	28340000	28350000
chr1	52290000	52300000	chr1	52460000	52470000
chr1	56870000	56880000	chr1	57040000	57050000
chr1	119820000	119830000	chr1	119990000	120000000
chr1	150950000	150960000	chr1	151120000	151130000
chr1	205050000	205060000	chr1	205220000	205230000
chr1	206800000	206810000	chr1	206970000	206980000
chr1	16330000	16340000	chr1	16510000	16520000
chr1	33170000	33180000	chr1	33350000	33360000
chr1	51330000	51340000	chr1	51510000	51520000
chr1	74970000	74980000	chr1	75150000	75160000
chr1	157340000	157350000	chr1	157520000	157530000
chr1	160160000	160170000	chr1	160340000	160350000
chr1	184950000	184960000	chr1	185130000	185140000
chr1	9060000	9070000	chr1	9250000	9260000
chr1	11890000	11900000	chr1	12080000	12090000
chr1	205490000	205500000	chr1	205680000	205690000
chr1	229390000	229400000	chr1	229580000	229590000
chr1	40290000	40300000	chr1	40490000	40500000
chr1	46990000	47000000	chr1	47190000	47200000
chr1	55530000	55540000	chr1	55730000	55740000
chr1	111330000	111340000	chr1	111530000	111540000
chr1	236450000	236460000	chr1	236650000	236660000
chr1	35660000	35670000	chr1	35870000	35880000
chr1	52930000	52940000	chr1	53140000	53150000
chr1	67400000	67410000	chr1	67610000	67620000
chr1	67680000	67690000	chr1	67890000	67900000
chr1	85500000	85510000	chr1	85710000	85720000
chr1	101380000	101390000	chr1	101590000	101600000
chr1	160710000	160720000	chr1	160920000	160930000
chr1	8930000	8940000	chr1	9150000	9160000
chr1	10260000	10270000	chr1	10480000	10490000
chr1	42030000	42040000	chr1	42250000	42260000
chr1	53160000	53170000	chr1	53380000	53390000
chr1	53730000	53740000	chr1	53950000	53960000
chr1	234630000	234640000	chr1	234850000	234860000
chr1	240890000	240900000	chr1	241110000	241120000
chr1	41730000	41740000	chr1	41960000	41970000
chr1	111710000	111720000	chr1	111940000	111950000
chr1	165900000	165910000	chr1	166130000	166140000
chr1	182410000	182420000	chr1	182640000	182650000
chr1	203000000	203010000	chr1	203230000	203240000
chr1	35660000	35670000	chr1	35900000	35910000
chr1	44160000	44170000	chr1	44400000	44410000
chr1	155220000	155230000	chr1	155460000	155470000
chr1	156650000	156660000	chr1	156890000	156900000
chr1	178000000	178010000	chr1	178240000	178250000
chr1	6770000	6780000	chr1	7020000	7030000
chr1	167410000	167420000	chr1	167660000	167670000
chr1	186440000	186450000	chr1	186690000	186700000
chr1	192770000	192780000	chr1	193020000	193030000
chr1	28570000	28580000	chr1	28830000	28840000
chr1	87790000	87800000	chr1	88050000	88060000
chr1	93200000	93210000	chr1	93460000	93470000
chr1	152930000	152940000	chr1	153190000	153200000
chr1	156590000	156600000	chr1	156850000	156860000
chr1	160800000	160810000	chr1	161060000	161070000
chr1	181640000	181650000	chr1	181900000	181910000
chr1	226310000	226320000	chr1	226570000	226580000
chr1	12400000	12410000	chr1	12670000	12680000
chr1	44840000	44850000	chr1	45110000	45120000
chr1	53730000	53740000	chr1	54000000	54010000
chr1	62600000	62610000	chr1	62870000	62880000
chr1	224830000	224840000	chr1	225100000	225110000
chr1	228310000	228320000	chr1	228580000	228590000
chr1	233930000	233940000	chr1	234200000	234210000
chr1	234740000	234750000	chr1	235010000	235020000
chr1	246170000	246180000	chr1	246440000	246450000
chr1	15780000	15790000	chr1	16060000	16070000
chr1	18920000	18930000	chr1	19200000	19210000
chr1	24870000	24880000	chr1	25150000	25160000
chr1	25250000	25260000	chr1	25530000	25540000
chr1	28010000	28020000	chr1	28290000	28300000
chr1	89540000	89550000	chr1	89820000	89830000
chr1	116680000	116690000	chr1	116960000	116970000
chr1	38030000	38040000	chr1	38320000	38330000
chr1	151410000	151420000	chr1	151700000	151710000
chr1	224300000	224310000	chr1	224590000	224600000
chr1	231440000	231450000	chr1	231730000	231740000
chr1	11090000	11100000	chr1	11390000	11400000
chr1	41010000	41020000	chr1	41310000	41320000
chr1	151500000	151510000	chr1	151800000	151810000
chr1	181440000	181450000	chr1	181740000	181750000
chr1	53340000	53350000	chr1	53650000	53660000
chr1	93770000	93780000	chr1	94080000	94090000
chr1	161040000	161050000	chr1	161350000	161360000
chr1	176340000	176350000	chr1	176650000	176660000
chr1	197580000	197590000	chr1	197890000	197900000
chr1	244120000	244130000	chr1	244430000	244440000
chr1	24390000	24400000	chr1	24710000	24720000
chr1	198760000	198770000	chr1	199080000	199090000
chr1	25170000	25180000	chr1	25500000	25510000
chr1	42030000	42040000	chr1	42360000	42370000
chr1	56710000	56720000	chr1	57040000	57050000
chr1	62880000	62890000	chr1	63210000	63220000
chr1	101000000	101010000	chr1	101330000	101340000
chr1	186440000	186450000	chr1	186770000	186780000
chr1	230110000	230120000	chr1	230440000	230450000
chr1	54530000	54540000	chr1	54870000	54880000
chr1	65330000	65340000	chr1	65670000	65680000
chr1	153610000	153620000	chr1	153950000	153960000
chr1	196280000	196290000	chr1	196620000	196630000
chr1	204120000	204130000	chr1	204460000	204470000
chr1	9160000	9170000	chr1	9510000	9520000
chr1	38700000	38710000	chr1	39050000	39060000
chr1	42800000	42810000	chr1	43150000	43160000
chr1	65150000	65160000	chr1	65500000	65510000
chr1	111960000	111970000	chr1	112310000	112320000
chr1	198080000	198090000	chr1	198430000	198440000
chr1	208060000	208070000	chr1	208410000	208420000
chr1	231380000	231390000	chr1	231730000	231740000
chr1	235780000	235790000	chr1	236130000	236140000
chr1	243500000	243510000	chr1	243850000	243860000
chr1	205880000	205890000	chr1	206240000	206250000
chr1	9550000	9560000	chr1	9920000	9930000
chr1	32860000	32870000	chr1	33230000	33240000
chr1	182920000	182930000	chr1	183290000	183300000
chr1	214380000	214390000	chr1	214750000	214760000
chr1	59780000	59790000	chr1	60160000	60170000
chr1	154530000	154540000	chr1	154910000	154920000
chr1	198830000	198840000	chr1	199210000	199220000
chr1	231350000	231360000	chr1	231730000	231740000
chr1	2120000	2130000	chr1	2510000	2520000
chr1	111920000	111930000	chr1	112310000	112320000
chr1	151410000	151420000	chr1	151800000	151810000
chr1	180480000	180490000	chr1	180870000	180880000
chr1	22450000	22460000	chr1	22850000	22860000
chr1	32120000	32130000	chr1	32520000	32530000
chr1	117190000	117200000	chr1	117590000	117600000
chr1	180730000	180740000	chr1	181130000	181140000
chr1	183250000	183260000	chr1	183650000	183660000
chr1	223890000	223900000	chr1	224290000	224300000
chr1	226610000	226620000	chr1	227010000	227020000
chr1	59750000	59760000	chr1	60160000	60170000
chr1	117260000	117270000	chr1	117670000	117680000
chr1	175440000	175450000	chr1	175850000	175860000
chr1	202150000	202160000	chr1	202560000	202570000
chr1	221040000	221050000	chr1	221450000	221460000
chr1	235670000	235680000	chr1	236080000	236090000
chr1	197490000	197500000	chr1	197910000	197920000
chr1	61880000	61890000	chr1	62310000	62320000
chr1	67450000	67460000	chr1	67880000	67890000
chr1	78600000	78610000	chr1	79030000	79040000
chr1	111880000	111890000	chr1	112310000	112320000
chr1	151270000	151280000	chr1	151700000	151710000
chr1	67220000	67230000	chr1	67670000	67680000
chr1	91180000	91190000	chr1	91630000	91640000
chr1	114510000	114520000	chr1	114960000	114970000
chr1	212160000	212170000	chr1	212620000	212630000
chr1	14900000	14910000	chr1	15370000	15380000
chr1	37320000	37330000	chr1	37790000	37800000
chr1	43690000	43700000	chr1	44160000	44170000
chr1	62740000	62750000	chr1	63210000	63220000
chr1	229970000	229980000	chr1	230440000	230450000
chr1	246660000	246670000	chr1	247130000	247140000
chr1	198130000	198140000	chr1	198610000	198620000
chr1	246170000	246180000	chr1	246650000	246660000
chr1	184040000	184050000	chr1	184530000	184540000
chr1	74650000	74660000	chr1	75150000	75160000
chr1	155060000	155070000	chr1	155560000	155570000
chr1	182050000	182060000	chr1	182550000	182560000
chr1	199650000	199660000	chr1	200150000	200160000
chr1	35250000	35260000	chr1	35760000	35770000
chr1	45290000	45300000	chr1	45800000	45810000
chr1	185670000	185680000	chr1	186180000	186190000
chr1	180600000	180610000	chr1	181120000	181130000
chr1	181160000	181170000	chr1	181680000	181690000
chr1	38490000	38500000	chr1	39020000	39030000
chr1	152620000	152630000	chr1	153160000	153170000
chr1	234630000	234640000	chr1	235170000	235180000
chr1	246060000	246070000	chr1	246610000	246620000
chr1	94940000	94950000	chr1	95510000	95520000
chr1	115670000	115680000	chr1	116240000	116250000
chr1	200520000	200530000	chr1	201090000	201100000
chr1	230770000	230780000	chr1	231340000	231350000
chr1	220370000	220380000	chr1	220950000	220960000
chr1	225650000	225660000	chr1	226240000	226250000
chr1	246020000	246030000	chr1	246610000	246620000
chr1	17820000	17830000	chr1	18420000	18430000
chr1	89460000	89470000	chr1	90070000	90080000
chr1	179840000	179850000	chr1	180450000	180460000
chr1	84380000	84390000	chr1	85000000	85010000
chr1	166870000	166880000	chr1	167490000	167500000
chr1	168690000	168700000	chr1	169310000	169320000
chr1	29560000	29570000	chr1	30190000	30200000
chr1	17980000	17990000	chr1	18620000	18630000
chr1	54630000	54640000	chr1	55270000	55280000
chr1	192440000	192450000	chr1	193090000	193100000
chr1	202310000	202320000	chr1	202960000	202970000
chr1	9800000	9810000	chr1	10480000	10490000
chr1	64030000	64040000	chr1	64710000	64720000
chr1	242810000	242820000	chr1	243490000	243500000
chr1	177220000	177230000	chr1	177910000	177920000
chr1	99240000	99250000	chr1	99940000	99950000
chr1	178260000	178270000	chr1	178970000	178980000
chr1	100270000	100280000	chr1	101000000	101010000
chr1	175120000	175130000	chr1	175850000	175860000
chr1	67220000	67230000	chr1	67960000	67970000
chr1	66420000	66430000	chr1	67180000	67190000
chr1	233440000	233450000	chr1	234200000	234210000
chr1	64730000	64740000	chr1	65500000	65510000
chr1	243660000	243670000	chr1	244430000	244440000
chr1	45180000	45190000	chr1	45960000	45970000
chr1	64730000	64740000	chr1	65530000	65540000
chr1	243630000	243640000	chr1	244430000	244440000
chr1	9650000	9660000	chr1	10470000	10480000
chr1	50830000	50840000	chr1	51650000	51660000
chr1	17980000	17990000	chr1	18890000	18900000
chr1	245240000	245250000	chr1	246160000	246170000
chr1	197490000	197500000	chr1	198430000	198440000
chr1	220010000	220020000	chr1	220950000	220960000
chr1	54320000	54330000	chr1	55270000	55280000
chr1	168570000	168580000	chr1	169530000	169540000
chr1	169890000	169900000	chr1	170850000	170860000
chr1	234620000	234630000	chr1	235580000	235590000
chr1	34090000	34100000	chr1	35070000	35080000
chr1	14420000	14430000	chr1	15410000	15420000
chr1	213300000	213310000	chr1	214290000	214300000
chr1	2260000	2270000	chr1	3340000	3350000
chr1	14290000	14300000	chr1	15370000	15380000
chr1	245310000	245320000	chr1	246440000	246450000
chr1	55840000	55850000	chr1	57040000	57050000
chr1	172700000	172710000	chr1	173900000	173910000
chr1	163370000	163380000	chr1	164580000	164590000
chr1	218510000	218520000	chr1	219730000	219740000
chr1	2110000	2120000	chr1	3340000	3350000
chr1	118680000	118690000	chr1	119910000	119920000
chr1	163490000	163500000	chr1	164750000	164760000
chr1	172700000	172710000	chr1	174040000	174050000
chr1	55740000	55750000	chr1	57170000	57180000
chr1	218510000	218520000	chr1	219980000	219990000
chr10	115460000	115470000	chr10	115860000	115870000
chr10	30680000	30690000	chr10	30880000	30890000
chr10	6460000	6470000	chr10	6710000	6720000
chr10	31010000	31020000	chr10	32090000	32100000
chr10	35520000	35530000	chr10	35850000	35860000
chr10	119290000	119300000	chr10	120000000	120010000
chr10	119290000	119300000	chr10	119510000	119520000
chr10	95130000	95140000	chr10	95240000	95250000
chr10	26620000	26630000	chr10	26840000	26850000
chr10	26620000	26630000	chr10	27160000	27170000
chr10	71880000	71890000	chr10	72120000	72130000
chr10	6150000	6160000	chr10	6440000	6450000
chr10	6150000	6160000	chr10	6720000	6730000
chr10	71980000	71990000	chr10	72120000	72130000
chr10	103360000	103370000	chr10	103770000	103780000
chr10	103360000	103370000	chr10	103540000	103550000
chr10	103360000	103370000	chr10	103830000	103840000
chr10	103980000	103990000	chr10	104340000	104350000
chr10	103980000	103990000	chr10	104230000	104240000
chr10	103980000	103990000	chr10	104110000	104120000
chr10	104480000	104490000	chr10	104830000	104840000
chr10	32480000	32490000	chr10	32650000	32660000
chr10	11150000	11160000	chr10	11510000	11520000
chr10	11150000	11160000	chr10	11310000	11320000
chr10	15470000	15480000	chr10	15760000	15770000
chr10	21570000	21580000	chr10	22010000	22020000
chr10	21570000	21580000	chr10	22230000	22240000
chr10	94640000	94650000	chr10	95110000	95120000
chr10	89870000	89880000	chr10	90150000	90160000
chr10	64920000	64930000	chr10	65380000	65390000
chr10	64920000	64930000	chr10	65470000	65480000
chr10	80610000	80620000	chr10	80950000	80960000
chr10	75640000	75650000	chr10	75990000	76000000
chr10	75640000	75650000	chr10	75840000	75850000
chr10	102970000	102980000	chr10	103320000	103330000
chr10	102970000	102980000	chr10	103530000	103540000
chr10	102970000	102980000	chr10	103200000	103210000
chr10	73140000	73150000	chr10	73570000	73580000
chr10	73140000	73150000	chr10	73460000	73470000
chr10	73150000	73160000	chr10	73320000	73330000
chr10	50180000	50190000	chr10	50720000	50730000
chr10	121440000	121450000	chr10	121610000	121620000
chr10	33080000	33090000	chr10	33290000	33300000
chr10	134020000	134030000	chr10	134460000	134470000
chr10	30280000	30290000	chr10	30880000	30890000
chr10	126730000	126740000	chr10	127310000	127320000
chr10	126730000	126740000	chr10	127030000	127040000
chr10	86020000	86030000	chr10	86290000	86300000
chr10	93840000	93850000	chr10	94050000	94060000
chr10	93840000	93850000	chr10	94190000	94200000
chr10	90780000	90790000	chr10	90970000	90980000
chr10	129510000	129520000	chr10	129800000	129810000
chr10	118980000	118990000	chr10	119990000	120000000
chr10	94830000	94840000	chr10	95110000	95120000
chr10	94840000	94850000	chr10	95040000	95050000
chr10	86130000	86140000	chr10	86290000	86300000
chr10	103600000	103610000	chr10	103760000	103770000
chr10	103600000	103610000	chr10	103830000	103840000
chr10	94280000	94290000	chr10	94630000	94640000
chr10	62200000	62210000	chr10	62400000	62410000
chr10	116060000	116070000	chr10	116550000	116560000
chr10	28530000	28540000	chr10	28670000	28680000
chr10	24280000	24290000	chr10	24650000	24660000
chr10	24280000	24290000	chr10	24800000	24810000
chr10	91010000	91020000	chr10	91320000	91330000
chr10	91020000	91030000	chr10	91130000	91140000
chr10	79140000	79150000	chr10	79400000	79410000
chr10	34950000	34960000	chr10	35500000	35510000
chr10	70740000	70750000	chr10	71150000	71160000
chr10	70760000	70770000	chr10	70980000	70990000
chr10	116310000	116320000	chr10	116880000	116890000
chr10	116310000	116320000	chr10	116450000	116460000
chr10	116310000	116320000	chr10	116540000	116550000
chr10	24920000	24930000	chr10	25370000	25380000
chr10	24480000	24490000	chr10	24790000	24800000
chr10	71270000	71280000	chr10	71670000	71680000
chr10	71270000	71280000	chr10	71390000	71400000
chr10	96040000	96050000	chr10	96200000	96210000
chr10	76500000	76510000	chr10	76780000	76790000
chr10	76510000	76520000	chr10	76850000	76860000
chr10	21810000	21820000	chr10	22610000	22620000
chr10	21800000	21810000	chr10	22010000	22020000
chr10	21780000	21790000	chr10	22240000	22250000
chr10	72220000	72230000	chr10	72640000	72650000
chr10	72220000	72230000	chr10	72510000	72520000
chr10	101600000	101610000	chr10	101800000	101810000
chr10	97770000	97780000	chr10	98100000	98110000
chr10	13200000	13210000	chr10	13340000	13350000
chr10	102320000	102330000	chr10	102630000	102640000
chr10	93510000	93520000	chr10	94190000	94200000
chr10	93510000	93520000	chr10	93670000	93680000
chr10	49570000	49580000	chr10	49710000	49720000
chr10	49570000	49580000	chr10	49860000	49870000
chr10	59930000	59940000	chr10	60050000	60060000
chr10	43780000	43790000	chr10	43950000	43960000
chr10	60540000	60550000	chr10	61380000	61390000
chr10	124890000	124900000	chr10	125310000	125320000
chr10	124880000	124890000	chr10	125720000	125730000
chr10	124890000	124900000	chr10	125140000	125150000
chr10	72680000	72690000	chr10	73040000	73050000
chr10	72680000	72690000	chr10	72970000	72980000
chr10	116230000	116240000	chr10	116880000	116890000
chr10	116230000	116240000	chr10	116450000	116460000
chr10	116230000	116240000	chr10	116540000	116550000
chr10	13830000	13840000	chr10	14130000	14140000
chr10	6960000	6970000	chr10	7450000	7460000
chr10	134270000	134280000	chr10	134450000	134460000
chr10	82200000	82210000	chr10	82680000	82690000
chr10	118440000	118450000	chr10	118930000	118940000
chr10	98150000	98160000	chr10	98560000	98570000
chr10	98150000	98160000	chr10	98270000	98280000
chr10	98150000	98160000	chr10	98790000	98800000
chr10	16880000	16890000	chr10	17290000	17300000
chr10	16880000	16890000	chr10	17470000	17480000
chr10	28950000	28960000	chr10	29410000	29420000
chr10	28950000	28960000	chr10	29590000	29600000
chr10	28960000	28970000	chr10	29280000	29290000
chr10	13700000	13710000	chr10	13810000	13820000
chr10	32130000	32140000	chr10	32640000	32650000
chr10	32150000	32160000	chr10	32290000	32300000
chr10	90590000	90600000	chr10	90970000	90980000
chr10	90590000	90600000	chr10	90690000	90700000
chr10	14230000	14240000	chr10	14510000	14520000
chr10	14540000	14550000	chr10	15140000	15150000
chr10	14540000	14550000	chr10	14860000	14870000
chr10	49750000	49760000	chr10	49860000	49870000
chr10	11820000	11830000	chr10	12020000	12030000
chr10	22280000	22290000	chr10	23270000	23280000
chr10	22280000	22290000	chr10	22600000	22610000
chr10	22280000	22290000	chr10	22720000	22730000
chr10	22270000	22280000	chr10	22960000	22970000
chr10	105470000	105480000	chr10	105960000	105970000
chr10	105470000	105480000	chr10	105610000	105620000
chr10	89610000	89620000	chr10	90310000	90320000
chr10	89620000	89630000	chr10	90140000	90150000
chr10	89610000	89620000	chr10	90030000	90040000
chr10	89580000	89590000	chr10	90560000	90570000
chr10	44180000	44190000	chr10	44520000	44530000
chr10	44160000	44170000	chr10	45350000	45360000
chr10	44170000	44180000	chr10	44880000	44890000
chr10	91180000	91190000	chr10	91320000	91330000
chr10	97130000	97140000	chr10	97360000	97370000
chr10	97140000	97150000	chr10	97630000	97640000
chr10	99670000	99680000	chr10	99790000	99800000
chr10	126220000	126230000	chr10	126510000	126520000
chr10	126220000	126230000	chr10	126430000	126440000
chr10	106040000	106050000	chr10	106370000	106380000
chr10	84550000	84560000	chr10	84720000	84730000
chr10	95670000	95680000	chr10	96190000	96200000
chr10	62570000	62580000	chr10	63040000	63050000
chr10	112070000	112080000	chr10	112300000	112310000
chr10	112060000	112070000	chr10	112640000	112650000
chr10	125340000	125350000	chr10	126070000	126080000
chr10	125340000	125350000	chr10	125720000	125730000
chr10	88460000	88470000	chr10	88650000	88660000
chr10	5480000	5490000	chr10	5660000	5670000
chr10	5480000	5490000	chr10	5910000	5920000
chr10	13410000	13420000	chr10	13570000	13580000
chr10	13400000	13410000	chr10	13820000	13830000
chr10	78310000	78320000	chr10	78740000	78750000
chr10	63650000	63660000	chr10	64000000	64010000
chr10	78930000	78940000	chr10	79400000	79410000
chr10	78920000	78930000	chr10	79470000	79480000
chr10	7160000	7170000	chr10	7440000	7450000
chr10	91550000	91560000	chr10	92500000	92510000
chr10	91550000	91560000	chr10	92620000	92630000
chr10	112360000	112370000	chr10	112650000	112660000
chr10	73720000	73730000	chr10	74090000	74100000
chr10	17640000	17650000	chr10	18510000	18520000
chr10	12290000	12300000	chr10	12750000	12760000
chr10	12250000	12260000	chr10	12940000	12950000
chr10	4890000	4900000	chr10	5420000	5430000
chr10	4890000	4900000	chr10	5660000	5670000
chr10	6240000	6250000	chr10	6440000	6450000
chr10	6260000	6270000	chr10	6720000	6730000
chr10	7910000	7920000	chr10	9340000	9350000
chr10	7910000	7920000	chr10	9250000	9260000
chr10	71180000	71190000	chr10	71390000	71400000
chr10	71170000	71180000	chr10	71260000	71270000
chr10	101190000	101200000	chr10	101470000	101480000
chr10	76020000	76030000	chr10	76490000	76500000
chr10	76020000	76030000	chr10	76770000	76780000
chr10	76000000	76010000	chr10	76850000	76860000
chr10	76000000	76010000	chr10	76990000	77000000
chr10	97450000	97460000	chr10	97600000	97610000
chr10	111640000	111650000	chr10	111880000	111890000
chr10	92660000	92670000	chr10	93010000	93020000
chr10	115560000	115570000	chr10	115860000	115870000
chr10	82450000	82460000	chr10	82930000	82940000
chr10	82450000	82460000	chr10	82680000	82690000
chr10	103040000	103050000	chr10	103320000	103330000
chr10	103050000	103060000	chr10	103200000	103210000
chr10	64580000	64590000	chr10	64890000	64900000
chr10	103920000	103930000	chr10	104240000	104250000
chr10	103920000	103930000	chr10	104110000	104120000
chr10	92510000	92520000	chr10	92620000	92630000
chr10	33620000	33630000	chr10	34920000	34930000
chr10	11550000	11560000	chr10	11760000	11770000
chr10	22860000	22870000	chr10	23270000	23280000
chr10	98400000	98410000	chr10	98580000	98590000
chr10	98830000	98840000	chr10	98960000	98970000
chr10	90690000	90700000	chr10	90970000	90980000
chr10	79800000	79810000	chr10	80950000	80960000
chr10	88150000	88160000	chr10	88340000	88350000
chr10	90320000	90330000	chr10	90690000	90700000
chr10	90320000	90330000	chr10	90570000	90580000
chr10	73880000	73890000	chr10	74090000	74100000
chr10	61860000	61870000	chr10	62400000	62410000
chr10	61860000	61870000	chr10	62190000	62200000
chr10	61870000	61880000	chr10	61960000	61970000
chr10	35400000	35410000	chr10	35510000	35520000
chr10	35400000	35410000	chr10	35850000	35860000
chr10	105640000	105650000	chr10	105960000	105970000
chr10	69610000	69620000	chr10	69910000	69920000
chr10	23440000	23450000	chr10	23990000	24000000
chr10	23450000	23460000	chr10	23570000	23580000
chr10	114230000	114240000	chr10	115140000	115150000
chr10	61380000	61390000	chr10	61960000	61970000
chr10	61380000	61390000	chr10	61790000	61800000
chr10	74120000	74130000	chr10	74590000	74600000
chr10	72310000	72320000	chr10	72630000	72640000
chr10	72310000	72320000	chr10	72510000	72520000
chr10	111890000	111900000	chr10	112030000	112040000
chr10	111890000	111900000	chr10	112330000	112340000
chr10	120960000	120970000	chr10	121170000	121180000
chr10	7570000	7580000	chr10	7720000	7730000
chr10	23600000	23610000	chr10	23810000	23820000
chr10	23600000	23610000	chr10	23990000	24000000
chr10	69540000	69550000	chr10	69910000	69920000
chr10	69540000	69550000	chr10	70060000	70070000
chr10	11470000	11480000	chr10	11790000	11800000
chr10	104670000	104680000	chr10	105000000	105010000
chr10	104670000	104680000	chr10	104820000	104830000
chr10	65210000	65220000	chr10	65470000	65480000
chr10	122700000	122710000	chr10	123490000	123500000
chr10	122700000	122710000	chr10	123370000	123380000
chr10	122700000	122710000	chr10	123650000	123660000
chr10	70990000	71000000	chr10	71150000	71160000
chr10	71000000	71010000	chr10	71390000	71400000
chr10	70990000	71000000	chr10	71260000	71270000
chr10	100220000	100230000	chr10	100420000	100430000
chr10	100220000	100230000	chr10	101000000	101010000
chr10	119250000	119260000	chr10	120000000	120010000
chr10	63800000	63810000	chr10	64000000	64010000
chr10	27010000	27020000	chr10	27170000	27180000
chr10	104850000	104860000	chr10	105000000	105010000
chr10	69970000	69980000	chr10	70650000	70660000
chr10	104590000	104600000	chr10	105000000	105010000
chr10	104590000	104600000	chr10	104820000	104830000
chr10	3280000	3290000	chr10	4690000	4700000
chr10	73070000	73080000	chr10	73560000	73570000
chr10	73070000	73080000	chr10	73460000	73470000
chr10	73070000	73080000	chr10	73330000	73340000
chr10	125750000	125760000	chr10	126070000	126080000
chr10	124050000	124060000	chr10	124190000	124200000
chr10	112500000	112510000	chr10	112650000	112660000
chr10	116630000	116640000	chr10	116880000	116890000
chr10	118550000	118560000	chr10	118930000	118940000
chr10	92760000	92770000	chr10	93010000	93020000
chr10	124800000	124810000	chr10	125320000	125330000
chr10	124790000	124800000	chr10	125720000	125730000
chr10	60700000	60710000	chr10	61340000	61350000
chr10	60700000	60710000	chr10	61370000	61380000
chr10	60710000	60720000	chr10	60930000	60940000
chr10	102090000	102100000	chr10	102190000	102200000
chr10	97000000	97010000	chr10	97120000	97130000
chr10	32540000	32550000	chr10	32630000	32640000
chr10	70750000	70760000	chr10	70860000	70870000
chr10	50610000	50620000	chr10	50720000	50730000
chr10	2970000	2980000	chr10	3080000	3090000
chr10	34810000	34820000	chr10	34920000	34930000
chr10	69420000	69430000	chr10	69530000	69540000
chr10	6140000	6150000	chr10	6230000	6240000
chr10	134030000	134040000	chr10	134160000	134170000
chr10	90030000	90040000	chr10	90140000	90150000
chr10	104240000	104250000	chr10	104350000	104360000
chr10	126310000	126320000	chr10	126420000	126430000
chr10	89620000	89630000	chr10	89870000	89880000
chr10	60710000	60720000	chr10	60990000	61000000
chr10	27510000	27520000	chr10	27640000	27650000
chr10	89290000	89300000	chr10	89490000	89500000
chr10	45960000	45970000	chr10	46070000	46080000
chr10	73970000	73980000	chr10	74090000	74100000
chr10	90450000	90460000	chr10	90560000	90570000
chr10	116060000	116070000	chr10	116190000	116200000
chr10	61380000	61390000	chr10	61560000	61570000
chr10	135140000	135150000	chr10	135330000	135340000
chr10	22890000	22900000	chr10	23000000	23010000
chr10	134340000	134350000	chr10	134450000	134460000
chr10	63650000	63660000	chr10	63800000	63810000
chr10	63840000	63850000	chr10	64000000	64010000
chr10	14580000	14590000	chr10	14860000	14870000
chr10	101190000	101200000	chr10	101370000	101380000
chr10	56850000	56860000	chr10	57020000	57030000
chr10	63660000	63670000	chr10	63780000	63790000
chr10	97180000	97190000	chr10	97360000	97370000
chr10	118440000	118450000	chr10	118530000	118540000
chr10	92850000	92860000	chr10	93000000	93010000
chr10	12060000	12070000	chr10	12170000	12180000
chr10	52180000	52190000	chr10	52380000	52390000
chr10	73680000	73690000	chr10	73800000	73810000
chr10	120320000	120330000	chr10	120470000	120480000
chr10	103920000	103930000	chr10	104160000	104170000
chr10	102790000	102800000	chr10	102900000	102910000
chr10	61990000	62000000	chr10	62190000	62200000
chr10	98670000	98680000	chr10	98780000	98790000
chr10	90590000	90600000	chr10	90740000	90750000
chr10	76590000	76600000	chr10	76770000	76780000
chr10	54060000	54070000	chr10	54250000	54260000
chr10	7300000	7310000	chr10	7450000	7460000
chr10	104490000	104500000	chr10	104660000	104670000
chr10	102100000	102110000	chr10	102270000	102280000
chr10	21150000	21160000	chr10	21300000	21310000
chr10	24920000	24930000	chr10	25270000	25280000
chr10	107700000	107710000	chr10	107930000	107940000
chr10	24640000	24650000	chr10	24790000	24800000
chr10	12290000	12300000	chr10	12700000	12710000
chr10	45740000	45750000	chr10	45950000	45960000
chr10	50810000	50820000	chr10	50970000	50980000
chr10	27730000	27740000	chr10	27940000	27950000
chr10	134030000	134040000	chr10	134260000	134270000
chr10	97780000	97790000	chr10	97970000	97980000
chr10	112370000	112380000	chr10	112480000	112490000
chr10	120950000	120960000	chr10	121240000	121250000
chr10	71930000	71940000	chr10	72130000	72140000
chr10	72310000	72320000	chr10	72550000	72560000
chr10	59100000	59110000	chr10	59410000	59420000
chr10	69610000	69620000	chr10	69960000	69970000
chr10	126220000	126230000	chr10	126360000	126370000
chr10	24280000	24290000	chr10	24480000	24490000
chr10	24930000	24940000	chr10	25180000	25190000
chr10	76870000	76880000	chr10	76990000	77000000
chr10	30280000	30290000	chr10	30520000	30530000
chr10	72680000	72690000	chr10	72830000	72840000
chr10	73810000	73820000	chr10	73970000	73980000
chr10	124900000	124910000	chr10	125170000	125180000
chr10	109160000	109170000	chr10	109570000	109580000
chr10	13200000	13210000	chr10	13390000	13400000
chr10	104150000	104160000	chr10	104340000	104350000
chr10	124890000	124900000	chr10	125260000	125270000
chr10	6480000	6490000	chr10	6630000	6640000
chr10	82460000	82470000	chr10	82770000	82780000
chr10	79470000	79480000	chr10	79590000	79600000
chr10	49760000	49770000	chr10	49920000	49930000
chr10	15940000	15950000	chr10	16810000	16820000
chr10	122180000	122190000	chr10	122490000	122500000
chr10	78930000	78940000	chr10	79140000	79150000
chr10	70510000	70520000	chr10	70700000	70710000
chr10	50190000	50200000	chr10	50360000	50370000
chr10	79010000	79020000	chr10	79400000	79410000
chr10	120320000	120330000	chr10	120560000	120570000
chr10	59930000	59940000	chr10	60140000	60150000
chr10	74120000	74130000	chr10	74450000	74460000
chr10	121350000	121360000	chr10	121610000	121620000
chr10	95310000	95320000	chr10	95570000	95580000
chr10	98130000	98140000	chr10	98300000	98310000
chr10	52150000	52160000	chr10	52370000	52380000
chr10	5720000	5730000	chr10	5910000	5920000
chr10	123500000	123510000	chr10	123650000	123660000
chr10	102320000	102330000	chr10	102500000	102510000
chr10	22290000	22300000	chr10	22510000	22520000
chr10	82200000	82210000	chr10	82350000	82360000
chr10	91550000	91560000	chr10	91900000	91910000
chr10	104590000	104600000	chr10	105090000	105100000
chr10	82140000	82150000	chr10	82270000	82280000
chr10	22020000	22030000	chr10	22230000	22240000
chr10	26620000	26630000	chr10	26970000	26980000
chr10	91550000	91560000	chr10	91700000	91710000
chr10	94760000	94770000	chr10	95110000	95120000
chr10	35410000	35420000	chr10	35620000	35630000
chr10	134210000	134220000	chr10	134450000	134460000
chr10	27180000	27190000	chr10	27640000	27650000
chr10	75600000	75610000	chr10	75860000	75870000
chr10	63690000	63700000	chr10	64000000	64010000
chr10	85820000	85830000	chr10	85960000	85970000
chr10	30660000	30670000	chr10	30940000	30950000
chr10	120330000	120340000	chr10	120600000	120610000
chr10	98520000	98530000	chr10	98780000	98790000
chr10	34950000	34960000	chr10	35270000	35280000
chr10	125340000	125350000	chr10	125640000	125650000
chr10	64580000	64590000	chr10	64840000	64850000
chr10	90980000	90990000	chr10	91320000	91330000
chr10	17450000	17460000	chr10	17630000	17640000
chr10	76020000	76030000	chr10	76580000	76590000
chr10	15940000	15950000	chr10	16850000	16860000
chr10	116930000	116940000	chr10	117170000	117180000
chr10	80690000	80700000	chr10	80950000	80960000
chr10	21560000	21570000	chr10	21760000	21770000
chr10	22940000	22950000	chr10	23270000	23280000
chr10	124050000	124060000	chr10	124320000	124330000
chr10	101320000	101330000	chr10	101470000	101480000
chr10	127670000	127680000	chr10	128190000	128200000
chr10	105170000	105180000	chr10	105350000	105360000
chr10	14920000	14930000	chr10	15130000	15140000
chr10	64020000	64030000	chr10	64180000	64190000
chr10	550000	560000	chr10	830000	840000
chr10	112060000	112070000	chr10	112430000	112440000
chr10	73650000	73660000	chr10	74090000	74100000
chr10	108460000	108470000	chr10	108740000	108750000
chr10	74120000	74130000	chr10	74660000	74670000
chr10	113920000	113930000	chr10	114190000	114200000
chr10	70200000	70210000	chr10	70510000	70520000
chr10	98140000	98150000	chr10	98360000	98370000
chr10	76340000	76350000	chr10	76770000	76780000
chr10	77150000	77160000	chr10	77790000	77800000
chr10	106160000	106170000	chr10	106370000	106380000
chr10	101610000	101620000	chr10	101960000	101970000
chr10	118970000	118980000	chr10	119230000	119240000
chr10	129700000	129710000	chr10	129870000	129880000
chr10	6050000	6060000	chr10	6440000	6450000
chr10	91550000	91560000	chr10	92350000	92360000
chr10	44530000	44540000	chr10	44870000	44880000
chr10	76180000	76190000	chr10	76780000	76790000
chr10	7910000	7920000	chr10	8090000	8100000
chr10	11350000	11360000	chr10	11510000	11520000
chr10	44380000	44390000	chr10	44870000	44880000
chr10	134950000	134960000	chr10	135110000	135120000
chr10	71400000	71410000	chr10	71670000	71680000
chr10	22270000	22280000	chr10	22860000	22870000
chr10	35300000	35310000	chr10	35500000	35510000
chr10	13820000	13830000	chr10	14230000	14240000
chr10	78930000	78940000	chr10	79210000	79220000
chr10	30960000	30970000	chr10	32100000	32110000
chr10	2880000	2890000	chr10	3080000	3090000
chr10	93140000	93150000	chr10	93670000	93680000
chr10	116060000	116070000	chr10	116310000	116320000
chr10	32330000	32340000	chr10	32650000	32660000
chr10	21780000	21790000	chr10	22210000	22220000
chr10	119610000	119620000	chr10	119990000	120000000
chr10	73330000	73340000	chr10	73560000	73570000
chr10	80410000	80420000	chr10	80950000	80960000
chr10	91550000	91560000	chr10	92400000	92410000
chr10	70860000	70870000	chr10	71150000	71160000
chr10	130060000	130070000	chr10	130320000	130330000
chr10	34950000	34960000	chr10	35320000	35330000
chr10	26160000	26170000	chr10	26550000	26560000
chr10	22280000	22290000	chr10	23350000	23360000
chr10	120810000	120820000	chr10	121330000	121340000
chr10	43620000	43630000	chr10	43950000	43960000
chr10	63500000	63510000	chr10	64020000	64030000
chr10	91180000	91190000	chr10	91440000	91450000
chr10	119200000	119210000	chr10	120000000	120010000
chr10	21140000	21150000	chr10	21550000	21560000
chr10	119480000	119490000	chr10	120000000	120010000
chr10	80500000	80510000	chr10	80950000	80960000
chr10	64210000	64220000	chr10	64580000	64590000
chr10	91180000	91190000	chr10	91490000	91500000
chr10	31320000	31330000	chr10	32090000	32100000
chr10	95670000	95680000	chr10	96070000	96080000
chr10	105470000	105480000	chr10	105800000	105810000
chr10	9370000	9380000	chr10	10710000	10720000
chr10	119250000	119260000	chr10	120180000	120190000
chr10	30290000	30300000	chr10	30670000	30680000
chr10	114480000	114490000	chr10	115140000	115150000
chr10	6960000	6970000	chr10	7290000	7300000
chr10	22610000	22620000	chr10	22980000	22990000
chr10	112490000	112500000	chr10	113110000	113120000
chr10	3240000	3250000	chr10	4810000	4820000
chr10	8080000	8090000	chr10	9250000	9260000
chr10	93050000	93060000	chr10	93670000	93680000
chr10	75870000	75880000	chr10	76860000	76870000
chr10	80380000	80390000	chr10	80950000	80960000
chr10	74110000	74120000	chr10	74820000	74830000
chr10	33620000	33630000	chr10	34810000	34820000
chr10	7460000	7470000	chr10	7730000	7740000
chr10	98830000	98840000	chr10	99130000	99140000
chr10	12250000	12260000	chr10	13110000	13120000
chr10	99670000	99680000	chr10	100060000	100070000
chr10	80180000	80190000	chr10	80950000	80960000
chr10	73240000	73250000	chr10	73560000	73570000
chr10	104590000	104600000	chr10	105240000	105250000
chr10	89410000	89420000	chr10	90310000	90320000
chr10	28030000	28040000	chr10	28660000	28670000
chr10	105190000	105200000	chr10	105430000	105440000
chr10	70690000	70700000	chr10	71150000	71160000
chr10	124840000	124850000	chr10	125720000	125730000
chr10	84560000	84570000	chr10	85620000	85630000
chr10	73070000	73080000	chr10	73650000	73660000
chr10	62570000	62580000	chr10	63490000	63500000
chr10	101600000	101610000	chr10	102060000	102070000
chr10	50040000	50050000	chr10	50710000	50720000
chr10	79960000	79970000	chr10	80960000	80970000
chr10	11840000	11850000	chr10	12210000	12220000
chr10	27840000	27850000	chr10	28670000	28680000
chr10	62890000	62900000	chr10	63590000	63600000
chr10	63790000	63800000	chr10	64180000	64190000
chr10	33610000	33620000	chr10	34580000	34590000
chr10	33490000	33500000	chr10	34920000	34930000
chr10	49860000	49870000	chr10	50720000	50730000
chr10	77150000	77160000	chr10	78050000	78060000
chr10	33610000	33620000	chr10	34780000	34790000
chr10	79800000	79810000	chr10	80820000	80830000
chr10	134340000	134350000	chr10	135070000	135080000
chr10	121510000	121520000	chr10	122090000	122100000
chr10	99430000	99440000	chr10	99800000	99810000
chr10	21140000	21150000	chr10	21740000	21750000
chr10	78300000	78310000	chr10	78870000	78880000
chr10	69450000	69460000	chr10	69530000	69540000
chr10	69970000	69980000	chr10	70060000	70070000
chr10	11210000	11220000	chr10	11310000	11320000
chr10	11550000	11560000	chr10	11660000	11670000
chr10	75280000	75290000	chr10	75390000	75400000
chr10	85860000	85870000	chr10	85970000	85980000
chr10	86020000	86030000	chr10	86130000	86140000
chr10	97980000	97990000	chr10	98090000	98100000
chr10	104480000	104490000	chr10	104590000	104600000
chr10	105640000	105650000	chr10	105750000	105760000
chr10	121440000	121450000	chr10	121550000	121560000
chr10	121510000	121520000	chr10	121620000	121630000
chr10	32140000	32150000	chr10	32260000	32270000
chr10	69970000	69980000	chr10	70090000	70100000
chr10	75860000	75870000	chr10	75990000	76000000
chr10	94270000	94280000	chr10	94400000	94410000
chr10	125940000	125950000	chr10	126070000	126080000
chr10	129670000	129680000	chr10	129800000	129810000
chr10	79250000	79260000	chr10	79390000	79400000
chr10	89890000	89900000	chr10	90030000	90040000
chr10	3660000	3670000	chr10	3810000	3820000
chr10	14700000	14710000	chr10	14860000	14870000
chr10	24490000	24500000	chr10	24650000	24660000
chr10	65220000	65230000	chr10	65380000	65390000
chr10	34750000	34760000	chr10	34920000	34930000
chr10	89860000	89870000	chr10	90030000	90040000
chr10	96950000	96960000	chr10	97120000	97130000
chr10	71980000	71990000	chr10	72160000	72170000
chr10	61600000	61610000	chr10	61790000	61800000
chr10	108550000	108560000	chr10	108740000	108750000
chr10	11310000	11320000	chr10	11510000	11520000
chr10	27440000	27450000	chr10	27640000	27650000
chr10	45960000	45970000	chr10	46160000	46170000
chr10	74120000	74130000	chr10	74320000	74330000
chr10	76790000	76800000	chr10	76990000	77000000
chr10	28460000	28470000	chr10	28670000	28680000
chr10	34710000	34720000	chr10	34920000	34930000
chr10	104610000	104620000	chr10	104820000	104830000
chr10	13400000	13410000	chr10	13620000	13630000
chr10	82200000	82210000	chr10	82420000	82430000
chr10	111640000	111650000	chr10	111860000	111870000
chr10	70920000	70930000	chr10	71150000	71160000
chr10	72210000	72220000	chr10	72440000	72450000
chr10	97390000	97400000	chr10	97620000	97630000
chr10	94390000	94400000	chr10	94630000	94640000
chr10	105640000	105650000	chr10	105880000	105890000
chr10	125070000	125080000	chr10	125310000	125320000
chr10	14260000	14270000	chr10	14510000	14520000
chr10	79800000	79810000	chr10	80060000	80070000
chr10	92660000	92670000	chr10	92920000	92930000
chr10	99540000	99550000	chr10	99800000	99810000
chr10	104830000	104840000	chr10	105090000	105100000
chr10	105360000	105370000	chr10	105620000	105630000
chr10	106040000	106050000	chr10	106300000	106310000
chr10	26890000	26900000	chr10	27160000	27170000
chr10	73720000	73730000	chr10	73990000	74000000
chr10	93830000	93840000	chr10	94100000	94110000
chr10	119240000	119250000	chr10	119510000	119520000
chr10	125040000	125050000	chr10	125310000	125320000
chr10	7560000	7570000	chr10	7850000	7860000
chr10	34950000	34960000	chr10	35240000	35250000
chr10	101600000	101610000	chr10	101890000	101900000
chr10	123360000	123370000	chr10	123650000	123660000
chr10	123900000	123910000	chr10	124190000	124200000
chr10	126140000	126150000	chr10	126430000	126440000
chr10	3510000	3520000	chr10	3810000	3820000
chr10	75280000	75290000	chr10	75580000	75590000
chr10	11190000	11200000	chr10	11510000	11520000
chr10	26840000	26850000	chr10	27160000	27170000
chr10	62200000	62210000	chr10	62520000	62530000
chr10	88020000	88030000	chr10	88340000	88350000
chr10	89820000	89830000	chr10	90140000	90150000
chr10	124990000	125000000	chr10	125310000	125320000
chr10	82610000	82620000	chr10	82940000	82950000
chr10	105620000	105630000	chr10	105960000	105970000
chr10	34570000	34580000	chr10	34920000	34930000
chr10	75280000	75290000	chr10	75630000	75640000
chr10	78390000	78400000	chr10	78740000	78750000
chr10	90770000	90780000	chr10	91120000	91130000
chr10	14230000	14240000	chr10	14590000	14600000
chr10	65020000	65030000	chr10	65380000	65390000
chr10	65110000	65120000	chr10	65470000	65480000
chr10	91180000	91190000	chr10	91540000	91550000
chr10	134750000	134760000	chr10	135130000	135140000
chr10	101600000	101610000	chr10	101990000	102000000
chr10	98390000	98400000	chr10	98790000	98800000
chr10	111640000	111650000	chr10	112040000	112050000
chr10	116060000	116070000	chr10	116460000	116470000
chr10	120950000	120960000	chr10	121350000	121360000
chr10	96950000	96960000	chr10	97360000	97370000
chr10	104670000	104680000	chr10	105080000	105090000
chr10	105470000	105480000	chr10	105880000	105890000
chr10	103920000	103930000	chr10	104340000	104350000
chr10	61970000	61980000	chr10	62400000	62410000
chr10	89880000	89890000	chr10	90310000	90320000
chr10	13690000	13700000	chr10	14130000	14140000
chr10	69610000	69620000	chr10	70050000	70060000
chr10	89850000	89860000	chr10	90310000	90320000
chr10	22280000	22290000	chr10	22750000	22760000
chr10	61380000	61390000	chr10	61850000	61860000
chr10	31610000	31620000	chr10	32090000	32100000
chr10	69610000	69620000	chr10	70090000	70100000
chr10	22780000	22790000	chr10	23270000	23280000
chr10	44860000	44870000	chr10	45350000	45360000
chr10	88160000	88170000	chr10	88650000	88660000
chr10	100500000	100510000	chr10	101010000	101020000
chr10	35400000	35410000	chr10	35920000	35930000
chr10	44830000	44840000	chr10	45350000	45360000
chr10	3280000	3290000	chr10	3810000	3820000
chr10	7560000	7570000	chr10	8090000	8100000
chr10	24840000	24850000	chr10	25370000	25380000
chr10	77150000	77160000	chr10	77680000	77690000
chr10	6960000	6970000	chr10	7500000	7510000
chr10	26020000	26030000	chr10	26560000	26570000
chr10	116630000	116640000	chr10	117170000	117180000
chr10	22690000	22700000	chr10	23270000	23280000
chr10	80350000	80360000	chr10	80950000	80960000
chr10	7910000	7920000	chr10	8520000	8530000
chr10	94650000	94660000	chr10	95260000	95270000
chr10	80320000	80330000	chr10	80950000	80960000
chr10	17640000	17650000	chr10	18280000	18290000
chr10	15930000	15940000	chr10	16580000	16590000
chr10	31010000	31020000	chr10	31670000	31680000
chr10	76170000	76180000	chr10	76850000	76860000
chr10	64190000	64200000	chr10	64910000	64920000
chr10	22530000	22540000	chr10	23270000	23280000
chr10	27730000	27740000	chr10	28470000	28480000
chr10	17640000	17650000	chr10	18390000	18400000
chr10	21780000	21790000	chr10	22530000	22540000
chr10	122700000	122710000	chr10	123460000	123470000
chr10	49900000	49910000	chr10	50720000	50730000
chr10	114320000	114330000	chr10	115140000	115150000
chr10	116060000	116070000	chr10	116880000	116890000
chr10	80010000	80020000	chr10	80950000	80960000
chr10	49760000	49770000	chr10	50720000	50730000
chr10	92650000	92660000	chr10	93670000	93680000
chr10	108550000	108560000	chr10	109570000	109580000
chr10	62570000	62580000	chr10	63600000	63610000
chr10	75640000	75650000	chr10	76850000	76860000
chr10	21780000	21790000	chr10	23290000	23300000
chr10	7570000	7580000	chr10	9340000	9350000
chr11	110070000	110080000	chr11	110300000	110310000
chr11	110070000	110080000	chr11	110240000	110250000
chr11	124530000	124540000	chr11	124700000	124710000
chr11	9550000	9560000	chr11	9760000	9770000
chr11	9560000	9570000	chr11	9990000	10000000
chr11	60130000	60140000	chr11	60240000	60250000
chr11	60120000	60130000	chr11	60380000	60390000
chr11	60110000	60120000	chr11	60520000	60530000
chr11	108210000	108220000	chr11	108510000	108520000
chr11	74730000	74740000	chr11	74910000	74920000
chr11	125290000	125300000	chr11	125740000	125750000
chr11	111150000	111160000	chr11	111310000	111320000
chr11	74640000	74650000	chr11	74910000	74920000
chr11	2320000	2330000	chr11	2440000	2450000
chr11	2320000	2330000	chr11	2910000	2920000
chr11	2320000	2330000	chr11	2550000	2560000
chr11	128360000	128370000	chr11	128700000	128710000
chr11	128370000	128380000	chr11	128490000	128500000
chr11	58420000	58430000	chr11	58900000	58910000
chr11	92670000	92680000	chr11	93380000	93390000
chr11	92670000	92680000	chr11	92950000	92960000
chr11	63760000	63770000	chr11	63910000	63920000
chr11	69490000	69500000	chr11	70040000	70050000
chr11	7460000	7470000	chr11	7680000	7690000
chr11	19330000	19340000	chr11	19760000	19770000
chr11	19280000	19290000	chr11	19750000	19760000
chr11	19330000	19340000	chr11	19920000	19930000
chr11	19330000	19340000	chr11	19570000	19580000
chr11	19280000	19290000	chr11	19570000	19580000
chr11	60250000	60260000	chr11	60380000	60390000
chr11	18560000	18570000	chr11	18750000	18760000
chr11	126310000	126320000	chr11	126850000	126860000
chr11	112090000	112100000	chr11	113160000	113170000
chr11	78120000	78130000	chr11	78270000	78280000
chr11	73060000	73070000	chr11	73370000	73380000
chr11	128150000	128160000	chr11	128630000	128640000
chr11	128150000	128160000	chr11	128700000	128710000
chr11	128160000	128170000	chr11	128490000	128500000
chr11	128160000	128170000	chr11	128420000	128430000
chr11	44300000	44310000	chr11	44920000	44930000
chr11	44300000	44310000	chr11	44560000	44570000
chr11	132940000	132950000	chr11	133700000	133710000
chr11	45360000	45370000	chr11	45790000	45800000
chr11	128040000	128050000	chr11	128640000	128650000
chr11	128020000	128030000	chr11	128820000	128830000
chr11	128040000	128050000	chr11	128710000	128720000
chr11	128040000	128050000	chr11	128500000	128510000
chr11	128040000	128050000	chr11	128380000	128390000
chr11	7110000	7120000	chr11	7710000	7720000
chr11	87830000	87840000	chr11	88270000	88280000
chr11	72190000	72200000	chr11	72280000	72290000
chr11	72190000	72200000	chr11	72340000	72350000
chr11	109810000	109820000	chr11	110240000	110250000
chr11	109830000	109840000	chr11	109960000	109970000
chr11	109810000	109820000	chr11	110000000	110010000
chr11	65130000	65140000	chr11	65280000	65290000
chr11	68700000	68710000	chr11	68850000	68860000
chr11	68750000	68760000	chr11	69460000	69470000
chr11	68680000	68690000	chr11	69470000	69480000
chr11	65470000	65480000	chr11	65750000	65760000
chr11	13790000	13800000	chr11	14260000	14270000
chr11	8240000	8250000	chr11	8580000	8590000
chr11	6400000	6410000	chr11	6520000	6530000
chr11	6400000	6410000	chr11	6700000	6710000
chr11	68860000	68870000	chr11	69450000	69460000
chr11	107440000	107450000	chr11	107760000	107770000
chr11	107440000	107450000	chr11	107560000	107570000
chr11	110330000	110340000	chr11	111090000	111100000
chr11	110330000	110340000	chr11	111310000	111320000
chr11	17400000	17410000	chr11	17520000	17530000
chr11	119220000	119230000	chr11	119340000	119350000
chr11	124830000	124840000	chr11	125000000	125010000
chr11	124830000	124840000	chr11	125210000	125220000
chr11	94050000	94060000	chr11	94230000	94240000
chr11	113170000	113180000	chr11	113400000	113410000
chr11	36310000	36320000	chr11	36770000	36780000
chr11	36310000	36320000	chr11	36500000	36510000
chr11	14550000	14560000	chr11	14920000	14930000
chr11	94250000	94260000	chr11	94490000	94500000
chr11	94250000	94260000	chr11	94600000	94610000
chr11	112460000	112470000	chr11	113160000	113170000
chr11	112450000	112460000	chr11	112660000	112670000
chr11	63530000	63540000	chr11	63910000	63920000
chr11	121180000	121190000	chr11	121460000	121470000
chr11	119530000	119540000	chr11	119970000	119980000
chr11	123450000	123460000	chr11	123570000	123580000
chr11	112160000	112170000	chr11	113150000	113160000
chr11	112160000	112170000	chr11	112420000	112430000
chr11	112160000	112170000	chr11	112670000	112680000
chr11	43590000	43600000	chr11	43870000	43880000
chr11	13970000	13980000	chr11	14260000	14270000
chr11	126580000	126590000	chr11	126850000	126860000
chr11	26310000	26320000	chr11	26670000	26680000
chr11	26310000	26320000	chr11	27180000	27190000
[truncated: 11,361 more rows]

## Sheet: figure 2, H3K27ac
Figure 2: Loops predicted by the H3K27ac HiChIP model
chr13	44810000	44820000	chr13	45000000	45010000
chr13	27940000	27950000	chr13	28400000	28410000
chr13	28000000	28010000	chr13	28190000	28200000
chr13	27940000	27950000	chr13	28550000	28560000
chr13	78160000	78170000	chr13	78320000	78330000
chr13	31050000	31060000	chr13	31130000	31140000
chr13	21290000	21300000	chr13	21400000	21410000
chr13	21280000	21290000	chr13	21490000	21500000
chr13	30340000	30350000	chr13	30490000	30500000
chr13	30340000	30350000	chr13	30680000	30690000
chr13	44480000	44490000	chr13	45010000	45020000
chr13	110870000	110880000	chr13	111060000	111070000
chr13	95080000	95090000	chr13	95260000	95270000
chr13	99920000	99930000	chr13	100080000	100090000
chr13	99920000	99930000	chr13	100030000	100040000
chr13	106730000	106740000	chr13	107180000	107190000
chr13	49990000	50000000	chr13	50180000	50190000
chr13	45940000	45950000	chr13	46060000	46070000
chr13	76260000	76270000	chr13	77040000	77050000
chr13	76270000	76280000	chr13	76370000	76380000
chr13	76260000	76270000	chr13	76590000	76600000
chr13	48700000	48710000	chr13	49340000	49350000
chr13	48700000	48710000	chr13	49150000	49160000
chr13	30700000	30710000	chr13	31370000	31380000
chr13	30700000	30710000	chr13	31120000	31130000
chr13	30700000	30710000	chr13	31030000	31040000
chr13	30700000	30710000	chr13	30910000	30920000
chr13	97870000	97880000	chr13	97990000	98000000
chr13	85470000	85480000	chr13	86380000	86390000
chr13	30080000	30090000	chr13	30280000	30290000
chr13	30080000	30090000	chr13	30680000	30690000
chr13	33790000	33800000	chr13	34290000	34300000
chr13	33800000	33810000	chr13	34110000	34120000
chr13	28100000	28110000	chr13	28380000	28390000
chr13	28100000	28110000	chr13	28550000	28560000
chr13	51380000	51390000	chr13	51480000	51490000
chr13	42900000	42910000	chr13	43120000	43130000
chr13	42910000	42920000	chr13	43050000	43060000
chr13	45620000	45630000	chr13	45880000	45890000
chr13	75940000	75950000	chr13	76110000	76120000
chr13	32000000	32010000	chr13	32310000	32320000
chr13	47400000	47410000	chr13	48350000	48360000
chr13	100550000	100560000	chr13	101160000	101170000
chr13	100550000	100560000	chr13	100880000	100890000
chr13	76440000	76450000	chr13	77040000	77050000
chr13	76450000	76460000	chr13	77470000	77480000
chr13	76450000	76460000	chr13	76590000	76600000
chr13	41650000	41660000	chr13	41790000	41800000
chr13	24040000	24050000	chr13	24450000	24460000
chr13	36550000	36560000	chr13	36850000	36860000
chr13	21680000	21690000	chr13	22050000	22060000
chr13	52160000	52170000	chr13	52330000	52340000
chr13	113290000	113300000	chr13	113520000	113530000
chr13	24150000	24160000	chr13	24440000	24450000
chr13	28890000	28900000	chr13	29370000	29380000
chr13	28900000	28910000	chr13	29200000	29210000
chr13	21870000	21880000	chr13	22050000	22060000
chr13	53180000	53190000	chr13	53380000	53390000
chr13	31810000	31820000	chr13	31990000	32000000
chr13	31810000	31820000	chr13	32310000	32320000
chr13	41930000	41940000	chr13	42680000	42690000
chr13	41980000	41990000	chr13	42220000	42230000
chr13	99090000	99100000	chr13	99310000	99320000
chr13	99090000	99100000	chr13	99490000	99500000
chr13	99130000	99140000	chr13	99220000	99230000
chr13	21520000	21530000	chr13	22050000	22060000
chr13	111250000	111260000	chr13	111470000	111480000
chr13	95850000	95860000	chr13	95950000	95960000
chr13	95840000	95850000	chr13	96050000	96060000
chr13	39840000	39850000	chr13	40180000	40190000
chr13	74420000	74430000	chr13	74700000	74710000
chr13	74410000	74420000	chr13	74860000	74870000
chr13	42240000	42250000	chr13	42680000	42690000
chr13	34120000	34130000	chr13	34290000	34300000
chr13	108970000	108980000	chr13	109540000	109550000
chr13	103560000	103570000	chr13	103790000	103800000
chr13	103550000	103560000	chr13	103930000	103940000
chr13	28400000	28410000	chr13	28550000	28560000
chr13	111710000	111720000	chr13	111870000	111880000
chr13	31250000	31260000	chr13	31370000	31380000
chr13	29390000	29400000	chr13	29940000	29950000
chr13	47120000	47130000	chr13	47250000	47260000
chr13	109800000	109810000	chr13	110760000	110770000
chr13	27550000	27560000	chr13	27930000	27940000
chr13	27550000	27560000	chr13	28390000	28400000
chr13	27560000	27570000	chr13	27850000	27860000
chr13	27560000	27570000	chr13	28560000	28570000
chr13	100300000	100310000	chr13	101160000	101170000
chr13	100300000	100310000	chr13	100890000	100900000
chr13	111100000	111110000	chr13	111470000	111480000
chr13	111110000	111120000	chr13	111220000	111230000
chr13	39260000	39270000	chr13	39440000	39450000
chr13	22210000	22220000	chr13	22850000	22860000
chr13	43550000	43560000	chr13	43640000	43650000
chr13	113590000	113600000	chr13	114040000	114050000
chr13	52580000	52590000	chr13	52700000	52710000
chr13	97760000	97770000	chr13	98000000	98010000
chr13	97760000	97770000	chr13	98220000	98230000
chr13	60250000	60260000	chr13	61000000	61010000
chr13	60250000	60260000	chr13	60480000	60490000
chr13	103240000	103250000	chr13	103490000	103500000
chr13	98500000	98510000	chr13	99320000	99330000
chr13	50240000	50250000	chr13	50420000	50430000
chr13	46190000	46200000	chr13	46290000	46300000
chr13	40640000	40650000	chr13	41250000	41260000
chr13	25150000	25160000	chr13	25240000	25250000
chr13	70110000	70120000	chr13	70430000	70440000
chr13	24490000	24500000	chr13	24790000	24800000
chr13	79990000	80000000	chr13	80110000	80120000
chr13	44620000	44630000	chr13	45010000	45020000
chr13	99820000	99830000	chr13	100090000	100100000
chr13	24330000	24340000	chr13	24430000	24440000
chr13	20760000	20770000	chr13	21400000	21410000
chr13	20770000	20780000	chr13	21060000	21070000
chr13	20750000	20760000	chr13	21490000	21500000
chr13	27660000	27670000	chr13	27840000	27850000
chr13	27660000	27670000	chr13	27740000	27750000
chr13	74320000	74330000	chr13	74860000	74870000
chr13	109610000	109620000	chr13	110760000	110770000
chr13	78060000	78070000	chr13	78320000	78330000
chr13	77630000	77640000	chr13	77730000	77740000
chr13	77630000	77640000	chr13	77810000	77820000
chr13	111590000	111600000	chr13	111700000	111710000
chr13	111570000	111580000	chr13	111850000	111860000
chr13	26150000	26160000	chr13	26640000	26650000
chr13	28730000	28740000	chr13	28830000	28840000
chr13	78350000	78360000	chr13	78690000	78700000
chr13	33710000	33720000	chr13	34110000	34120000
chr13	24620000	24630000	chr13	24790000	24800000
chr13	49870000	49880000	chr13	50180000	50190000
chr13	96270000	96280000	chr13	96480000	96490000
chr13	37430000	37440000	chr13	37550000	37560000
chr13	96180000	96190000	chr13	96480000	96490000
chr13	39730000	39740000	chr13	39830000	39840000
chr13	39710000	39720000	chr13	40180000	40190000
chr13	46380000	46390000	chr13	46700000	46710000
chr13	26750000	26760000	chr13	27270000	27280000
chr13	26750000	26760000	chr13	27070000	27080000
chr13	51700000	51710000	chr13	51850000	51860000
chr13	49170000	49180000	chr13	49340000	49350000
chr13	32480000	32490000	chr13	32880000	32890000
chr13	77900000	77910000	chr13	78290000	78300000
chr13	77900000	77910000	chr13	78000000	78010000
chr13	50550000	50560000	chr13	51370000	51380000
chr13	50550000	50560000	chr13	51640000	51650000
chr13	50550000	50560000	chr13	50940000	50950000
chr13	50560000	50570000	chr13	51480000	51490000
chr13	48970000	48980000	chr13	49150000	49160000
chr13	52020000	52030000	chr13	52150000	52160000
chr13	52010000	52020000	chr13	52370000	52380000
chr13	39620000	39630000	chr13	39830000	39840000
chr13	39620000	39630000	chr13	40180000	40190000
chr13	48900000	48910000	chr13	49340000	49350000
chr13	48900000	48910000	chr13	49150000	49160000
chr13	50650000	50660000	chr13	51370000	51380000
chr13	50700000	50710000	chr13	50800000	50810000
chr13	50680000	50690000	chr13	50940000	50950000
chr13	50650000	50660000	chr13	51480000	51490000
chr13	62690000	62700000	chr13	62930000	62940000
chr13	23370000	23380000	chr13	23590000	23600000
chr13	45060000	45070000	chr13	45450000	45460000
chr13	102160000	102170000	chr13	102410000	102420000
chr13	42480000	42490000	chr13	42680000	42690000
chr13	40510000	40520000	chr13	41250000	41260000
chr13	21060000	21070000	chr13	21400000	21410000
chr13	21060000	21070000	chr13	21490000	21500000
chr13	21060000	21070000	chr13	21280000	21290000
chr13	112120000	112130000	chr13	113260000	113270000
chr13	99820000	99830000	chr13	99910000	99920000
chr13	77720000	77730000	chr13	77830000	77840000
chr13	50570000	50580000	chr13	50650000	50660000
chr13	49060000	49070000	chr13	49140000	49150000
chr13	103680000	103690000	chr13	103780000	103790000
chr13	30940000	30950000	chr13	31030000	31040000
chr13	114900000	114910000	chr13	114990000	115000000
chr13	75940000	75950000	chr13	76050000	76060000
chr13	46610000	46620000	chr13	46690000	46700000
chr13	49560000	49570000	chr13	49640000	49650000
chr13	111790000	111800000	chr13	111870000	111880000
chr13	24040000	24050000	chr13	24140000	24150000
chr13	78160000	78170000	chr13	78250000	78260000
chr13	53240000	53250000	chr13	53380000	53390000
chr13	114520000	114530000	chr13	114980000	114990000
chr13	32480000	32490000	chr13	32570000	32580000
chr13	95950000	95960000	chr13	96040000	96050000
chr13	48700000	48710000	chr13	48800000	48810000
chr13	50270000	50280000	chr13	50360000	50370000
chr13	97760000	97770000	chr13	97860000	97870000
chr13	111270000	111280000	chr13	111350000	111360000
chr13	46730000	46740000	chr13	46860000	46870000
chr13	111380000	111390000	chr13	111460000	111470000
chr13	103580000	103590000	chr13	103660000	103670000
chr13	24500000	24510000	chr13	24580000	24590000
chr13	107860000	107870000	chr13	108300000	108310000
chr13	108880000	108890000	chr13	108970000	108980000
chr13	25150000	25160000	chr13	25290000	25300000
chr13	31190000	31200000	chr13	31370000	31380000
chr13	34130000	34140000	chr13	34250000	34260000
chr13	103580000	103590000	chr13	103710000	103720000
chr13	52160000	52170000	chr13	52280000	52290000
chr13	40520000	40530000	chr13	40630000	40640000
chr13	52470000	52480000	chr13	52700000	52710000
chr13	74590000	74600000	chr13	74700000	74710000
chr13	48910000	48920000	chr13	49050000	49060000
chr13	41090000	41100000	chr13	41230000	41240000
chr13	45050000	45060000	chr13	45540000	45550000
chr13	46760000	46770000	chr13	46860000	46870000
chr13	60260000	60270000	chr13	60340000	60350000
chr13	34500000	34510000	chr13	34650000	34660000
chr13	21070000	21080000	chr13	21150000	21160000
chr13	49880000	49890000	chr13	50000000	50010000
chr13	29260000	29270000	chr13	29360000	29370000
chr13	70150000	70160000	chr13	70420000	70430000
chr13	113930000	113940000	chr13	114040000	114050000
chr13	46080000	46090000	chr13	46290000	46300000
chr13	41360000	41370000	chr13	41490000	41500000
chr13	21510000	21520000	chr13	21750000	21760000
chr13	29000000	29010000	chr13	29210000	29220000
chr13	92030000	92040000	chr13	92370000	92380000
chr13	44480000	44490000	chr13	44620000	44630000
chr13	95840000	95850000	chr13	96130000	96140000
chr13	41010000	41020000	chr13	41230000	41240000
chr13	25260000	25270000	chr13	25560000	25570000
chr13	32590000	32600000	chr13	32880000	32890000
chr13	30510000	30520000	chr13	30680000	30690000
chr13	114760000	114770000	chr13	114990000	115000000
chr13	44760000	44770000	chr13	45010000	45020000
chr13	20560000	20570000	chr13	20730000	20740000
chr13	21510000	21520000	chr13	21700000	21710000
chr13	24040000	24050000	chr13	24280000	24290000
chr13	77750000	77760000	chr13	78050000	78060000
chr13	29650000	29660000	chr13	29930000	29940000
chr13	27560000	27570000	chr13	27770000	27780000
chr13	52390000	52400000	chr13	52700000	52710000
chr13	39980000	39990000	chr13	40180000	40190000
chr13	21520000	21530000	chr13	21660000	21670000
chr13	33400000	33410000	chr13	33590000	33600000
chr13	49870000	49880000	chr13	50050000	50060000
chr13	114440000	114450000	chr13	114990000	115000000
chr13	73400000	73410000	chr13	74280000	74290000
chr13	52010000	52020000	chr13	52300000	52310000
chr13	27060000	27070000	chr13	27270000	27280000
chr13	31440000	31450000	chr13	31610000	31620000
chr13	30710000	30720000	chr13	30970000	30980000
chr13	30420000	30430000	chr13	30680000	30690000
chr13	112120000	112130000	chr13	113090000	113100000
chr13	77900000	77910000	chr13	78130000	78140000
chr13	51930000	51940000	chr13	52360000	52370000
chr13	80620000	80630000	chr13	80910000	80920000
chr13	80350000	80360000	chr13	80930000	80940000
chr13	78710000	78720000	chr13	79550000	79560000
chr13	22490000	22500000	chr13	22840000	22850000
chr13	36990000	37000000	chr13	37310000	37320000
chr13	87520000	87530000	chr13	87920000	87930000
chr13	43870000	43880000	chr13	44370000	44380000
chr13	100880000	100890000	chr13	101160000	101170000
chr13	96150000	96160000	chr13	96480000	96490000
chr13	97670000	97680000	chr13	98000000	98010000
chr13	20490000	20500000	chr13	20740000	20750000
chr13	70110000	70120000	chr13	71140000	71150000
chr13	22200000	22210000	chr13	23370000	23380000
chr13	21750000	21760000	chr13	22050000	22060000
chr13	101790000	101800000	chr13	102410000	102420000
chr13	100310000	100320000	chr13	100540000	100550000
chr13	101220000	101230000	chr13	101780000	101790000
chr13	25650000	25660000	chr13	25940000	25950000
chr13	23950000	23960000	chr13	24450000	24460000
chr13	40640000	40650000	chr13	41020000	41030000
chr13	107860000	107870000	chr13	108800000	108810000
chr13	40740000	40750000	chr13	41250000	41260000
chr13	60730000	60740000	chr13	60990000	61000000
chr13	77600000	77610000	chr13	78050000	78060000
chr13	61200000	61210000	chr13	61980000	61990000
chr13	40250000	40260000	chr13	41260000	41270000
chr13	80250000	80260000	chr13	80940000	80950000
chr13	33150000	33160000	chr13	33480000	33490000
chr13	101370000	101380000	chr13	101770000	101780000
chr13	43170000	43180000	chr13	43500000	43510000
chr13	98510000	98520000	chr13	99070000	99080000
chr13	20960000	20970000	chr13	21040000	21050000
chr13	30340000	30350000	chr13	30420000	30430000
chr13	45060000	45070000	chr13	45140000	45150000
chr13	45950000	45960000	chr13	46030000	46040000
chr13	78060000	78070000	chr13	78140000	78150000
chr13	111720000	111730000	chr13	111800000	111810000
chr13	30180000	30190000	chr13	30270000	30280000
chr13	33680000	33690000	chr13	33770000	33780000
chr13	33350000	33360000	chr13	33480000	33490000
chr13	31040000	31050000	chr13	31180000	31190000
chr13	48700000	48710000	chr13	48840000	48850000
chr13	22690000	22700000	chr13	22840000	22850000
chr13	27950000	27960000	chr13	28100000	28110000
chr13	77630000	77640000	chr13	77780000	77790000
chr13	102170000	102180000	chr13	102320000	102330000
chr13	28020000	28030000	chr13	28190000	28200000
chr13	30970000	30980000	chr13	31140000	31150000
chr13	74530000	74540000	chr13	74700000	74710000
chr13	27570000	27580000	chr13	27750000	27760000
chr13	28890000	28900000	chr13	29070000	29080000
chr13	74410000	74420000	chr13	74610000	74620000
chr13	99830000	99840000	chr13	100030000	100040000
chr13	28340000	28350000	chr13	28550000	28560000
chr13	98010000	98020000	chr13	98220000	98230000
chr13	26400000	26410000	chr13	26630000	26640000
chr13	99920000	99930000	chr13	100150000	100160000
chr13	49870000	49880000	chr13	50110000	50120000
chr13	25310000	25320000	chr13	25560000	25570000
chr13	50560000	50570000	chr13	50810000	50820000
chr13	103680000	103690000	chr13	103930000	103940000
chr13	34120000	34130000	chr13	34390000	34400000
chr13	51370000	51380000	chr13	51640000	51650000
chr13	43170000	43180000	chr13	43450000	43460000
chr13	44480000	44490000	chr13	44760000	44770000
chr13	39880000	39890000	chr13	40180000	40190000
chr13	113590000	113600000	chr13	113890000	113900000
chr13	110430000	110440000	chr13	110770000	110780000
chr13	48800000	48810000	chr13	49150000	49160000
chr13	96270000	96280000	chr13	96630000	96640000
chr13	49810000	49820000	chr13	50180000	50190000
chr13	21650000	21660000	chr13	22050000	22060000
chr13	40840000	40850000	chr13	41250000	41260000
chr13	30950000	30960000	chr13	31370000	31380000
chr13	36860000	36870000	chr13	37300000	37310000
chr13	52580000	52590000	chr13	53020000	53030000
chr13	108880000	108890000	chr13	109550000	109560000
chr13	78810000	78820000	chr13	79550000	79560000
chr13	47400000	47410000	chr13	48170000	48180000
chr13	43540000	43550000	chr13	44370000	44380000
chr13	33150000	33160000	chr13	34110000	34120000
chr13	34500000	34510000	chr13	35720000	35730000
chr9	135380000	135390000	chr9	135670000	135680000
chr9	101070000	101080000	chr9	101530000	101540000
chr9	72950000	72960000	chr9	73210000	73220000
chr9	3240000	3250000	chr9	3430000	3440000
chr9	71390000	71400000	chr9	71610000	71620000
chr9	100830000	100840000	chr9	101020000	101030000
chr9	92980000	92990000	chr9	93510000	93520000
chr9	92990000	93000000	chr9	93630000	93640000
chr9	108370000	108380000	chr9	108470000	108480000
chr9	131890000	131900000	chr9	132370000	132380000
chr9	131890000	131900000	chr9	132540000	132550000
chr9	131910000	131920000	chr9	132240000	132250000
chr9	100230000	100240000	chr9	100360000	100370000
chr9	100170000	100180000	chr9	100370000	100380000
chr9	103880000	103890000	chr9	104070000	104080000
chr9	103880000	103890000	chr9	103990000	104000000
chr9	107540000	107550000	chr9	108170000	108180000
chr9	107540000	107550000	chr9	107920000	107930000
chr9	100690000	100700000	chr9	101020000	101030000
chr9	21810000	21820000	chr9	22000000	22010000
chr9	21810000	21820000	chr9	22230000	22240000
chr9	36420000	36430000	chr9	36720000	36730000
chr9	36400000	36410000	chr9	36550000	36560000
chr9	15440000	15450000	chr9	15540000	15550000
chr9	15290000	15300000	chr9	15420000	15430000
chr9	15870000	15880000	chr9	16130000	16140000
chr9	20340000	20350000	chr9	21110000	21120000
chr9	20360000	20370000	chr9	20610000	20620000
chr9	20350000	20360000	chr9	20940000	20950000
chr9	37140000	37150000	chr9	37290000	37300000
chr9	93520000	93530000	chr9	93620000	93630000
chr9	129970000	129980000	chr9	130160000	130170000
chr9	129970000	129980000	chr9	130110000	130120000
chr9	37190000	37200000	chr9	37290000	37300000
chr9	15210000	15220000	chr9	15630000	15640000
chr9	127380000	127390000	chr9	127470000	127480000
chr9	127370000	127380000	chr9	127610000	127620000
chr9	77390000	77400000	chr9	77610000	77620000
chr9	85940000	85950000	chr9	86150000	86160000
chr9	74210000	74220000	chr9	74380000	74390000
chr9	74210000	74220000	chr9	74630000	74640000
chr9	103470000	103480000	chr9	104070000	104080000
chr9	103470000	103480000	chr9	104000000	104010000
chr9	19080000	19090000	chr9	19170000	19180000
chr9	19040000	19050000	chr9	19450000	19460000
chr9	1740000	1750000	chr9	1940000	1950000
chr9	6590000	6600000	chr9	6670000	6680000
chr9	94900000	94910000	chr9	94980000	94990000
chr9	94900000	94910000	chr9	95200000	95210000
chr9	94890000	94900000	chr9	95390000	95400000
chr9	124880000	124890000	chr9	125110000	125120000
chr9	124860000	124870000	chr9	125210000	125220000
chr9	124880000	124890000	chr9	125570000	125580000
chr9	112820000	112830000	chr9	112910000	112920000
chr9	4980000	4990000	chr9	5430000	5440000
chr9	4980000	4990000	chr9	5590000	5600000
chr9	136650000	136660000	chr9	136850000	136860000
chr9	71320000	71330000	chr9	71610000	71620000
chr9	116200000	116210000	chr9	116410000	116420000
chr9	14610000	14620000	chr9	14760000	14770000
chr9	114850000	114860000	chr9	115550000	115560000
chr9	114850000	114860000	chr9	115120000	115130000
chr9	140000000	140010000	chr9	140330000	140340000
chr9	140010000	140020000	chr9	140120000	140130000
chr9	99090000	99100000	chr9	99410000	99420000
chr9	21310000	21320000	chr9	21780000	21790000
chr9	21320000	21330000	chr9	21450000	21460000
chr9	13420000	13430000	chr9	14350000	14360000
chr9	132630000	132640000	chr9	132990000	133000000
chr9	132640000	132650000	chr9	132860000	132870000
chr9	138860000	138870000	chr9	139010000	139020000
chr9	89950000	89960000	chr9	90270000	90280000
chr9	134050000	134060000	chr9	134210000	134220000
chr9	108000000	108010000	chr9	108160000	108170000
chr9	130500000	130510000	chr9	130680000	130690000
chr9	130490000	130500000	chr9	130630000	130640000
chr9	127530000	127540000	chr9	127900000	127910000
chr9	127530000	127540000	chr9	128130000	128140000
chr9	127530000	127540000	chr9	127610000	127620000
chr9	101920000	101930000	chr9	103080000	103090000
chr9	101940000	101950000	chr9	102580000	102590000
chr9	101950000	101960000	chr9	102770000	102780000
chr9	27330000	27340000	chr9	27530000	27540000
chr9	137970000	137980000	chr9	138230000	138240000
chr9	137970000	137980000	chr9	138300000	138310000
chr9	101290000	101300000	chr9	101530000	101540000
chr9	135280000	135290000	chr9	135450000	135460000
chr9	135290000	135300000	chr9	135670000	135680000
chr9	17530000	17540000	chr9	17800000	17810000
chr9	17520000	17530000	chr9	18210000	18220000
chr9	890000	900000	chr9	1000000	1010000
chr9	73890000	73900000	chr9	74380000	74390000
chr9	9600000	9610000	chr9	9790000	9800000
chr9	95920000	95930000	chr9	96060000	96070000
chr9	116910000	116920000	chr9	117050000	117060000
chr9	112000000	112010000	chr9	112230000	112240000
chr9	117440000	117450000	chr9	117670000	117680000
chr9	117500000	117510000	chr9	117670000	117680000
chr9	117440000	117450000	chr9	117770000	117780000
chr9	117500000	117510000	chr9	118280000	118290000
chr9	101760000	101770000	chr9	101900000	101910000
chr9	107620000	107630000	chr9	108170000	108180000
chr9	107620000	107630000	chr9	107920000	107930000
chr9	86550000	86560000	chr9	86780000	86790000
chr9	86550000	86560000	chr9	86870000	86880000
chr9	6350000	6360000	chr9	6660000	6670000
chr9	6350000	6360000	chr9	6560000	6570000
chr9	20620000	20630000	chr9	21110000	21120000
chr9	20620000	20630000	chr9	20940000	20950000
chr9	4750000	4760000	chr9	4980000	4990000
chr9	4750000	4760000	chr9	5430000	5440000
chr9	4760000	4770000	chr9	5600000	5610000
chr9	32580000	32590000	chr9	32960000	32970000
chr9	126160000	126170000	chr9	126800000	126810000
chr9	18250000	18260000	chr9	19030000	19040000
chr9	125990000	126000000	chr9	126100000	126110000
chr9	33080000	33090000	chr9	33220000	33230000
chr9	96820000	96830000	chr9	96970000	96980000
chr9	118910000	118920000	chr9	119420000	119430000
chr9	118910000	118920000	chr9	119330000	119340000
chr9	125870000	125880000	chr9	125980000	125990000
chr9	125840000	125850000	chr9	126110000	126120000
chr9	1460000	1470000	chr9	1600000	1610000
chr9	91980000	91990000	chr9	92160000	92170000
chr9	117190000	117200000	chr9	117410000	117420000
chr9	117170000	117180000	chr9	117770000	117780000
chr9	32380000	32390000	chr9	32570000	32580000
chr9	32370000	32380000	chr9	32960000	32970000
chr9	6050000	6060000	chr9	6300000	6310000
chr9	129700000	129710000	chr9	129960000	129970000
chr9	129690000	129700000	chr9	130160000	130170000
chr9	5450000	5460000	chr9	5580000	5590000
chr9	123970000	123980000	chr9	124150000	124160000
chr9	114520000	114530000	chr9	114830000	114840000
chr9	114520000	114530000	chr9	115120000	115130000
chr9	114540000	114550000	chr9	114650000	114660000
chr9	87010000	87020000	chr9	87390000	87400000
chr9	87010000	87020000	chr9	87760000	87770000
chr9	87010000	87020000	chr9	87560000	87570000
chr9	87010000	87020000	chr9	87870000	87880000
chr9	87300000	87310000	chr9	87390000	87400000
chr9	87300000	87310000	chr9	87750000	87760000
chr9	87310000	87320000	chr9	87560000	87570000
chr9	19920000	19930000	chr9	21120000	21130000
chr9	19930000	19940000	chr9	20330000	20340000
chr9	19930000	19940000	chr9	20610000	20620000
chr9	19920000	19930000	chr9	20940000	20950000
chr9	124450000	124460000	chr9	124750000	124760000
chr9	125650000	125660000	chr9	125740000	125750000
chr9	89040000	89050000	chr9	89940000	89950000
chr9	99200000	99210000	chr9	99320000	99330000
chr9	99200000	99210000	chr9	99410000	99420000
chr9	130350000	130360000	chr9	130490000	130500000
chr9	130350000	130360000	chr9	130680000	130690000
chr9	140190000	140200000	chr9	140300000	140310000
chr9	140190000	140200000	chr9	140420000	140430000
chr9	134460000	134470000	chr9	135120000	135130000
chr9	134460000	134470000	chr9	134610000	134620000
chr9	118350000	118360000	chr9	119410000	119420000
chr9	38080000	38090000	chr9	38370000	38380000
chr9	101610000	101620000	chr9	101900000	101910000
chr9	108190000	108200000	chr9	108470000	108480000
chr9	108210000	108220000	chr9	108310000	108320000
chr9	114670000	114680000	chr9	114780000	114790000
chr9	114650000	114660000	chr9	115110000	115120000
chr9	17810000	17820000	chr9	18210000	18220000
chr9	5180000	5190000	chr9	5420000	5430000
chr9	5180000	5190000	chr9	5600000	5610000
chr9	102580000	102590000	chr9	103080000	103090000
chr9	102580000	102590000	chr9	102980000	102990000
chr9	102580000	102590000	chr9	102770000	102780000
chr9	96440000	96450000	chr9	96720000	96730000
chr9	91200000	91210000	chr9	91610000	91620000
chr9	102790000	102800000	chr9	103080000	103090000
chr9	102790000	102800000	chr9	102970000	102980000
chr9	130710000	130720000	chr9	130790000	130800000
chr9	97440000	97450000	chr9	97890000	97900000
chr9	97440000	97450000	chr9	97670000	97680000
chr9	112660000	112670000	chr9	112910000	112920000
chr9	112660000	112670000	chr9	112820000	112830000
chr9	97540000	97550000	chr9	97880000	97890000
chr9	97540000	97550000	chr9	97670000	97680000
chr9	79420000	79430000	chr9	79760000	79770000
chr9	79420000	79430000	chr9	79620000	79630000
chr9	130260000	130270000	chr9	130490000	130500000
chr9	130260000	130270000	chr9	130630000	130640000
chr9	74650000	74660000	chr9	74880000	74890000
chr9	74650000	74660000	chr9	75430000	75440000
chr9	74650000	74660000	chr9	75200000	75210000
chr9	79060000	79070000	chr9	79270000	79280000
chr9	79060000	79070000	chr9	79310000	79320000
chr9	71660000	71670000	chr9	71800000	71810000
chr9	133330000	133340000	chr9	133550000	133560000
chr9	100470000	100480000	chr9	100660000	100670000
chr9	92210000	92220000	chr9	92980000	92990000
chr9	92210000	92220000	chr9	92860000	92870000
chr9	126890000	126900000	chr9	127020000	127030000
chr9	610000	620000	chr9	800000	810000
chr9	610000	620000	chr9	1000000	1010000
chr9	107920000	107930000	chr9	108170000	108180000
chr9	92040000	92050000	chr9	92160000	92170000
chr9	128160000	128170000	chr9	129250000	129260000
chr9	128170000	128180000	chr9	128990000	129000000
chr9	128160000	128170000	chr9	129160000	129170000
chr9	116070000	116080000	chr9	116410000	116420000
chr9	116070000	116080000	chr9	116160000	116170000
chr9	102020000	102030000	chr9	102580000	102590000
chr9	102030000	102040000	chr9	102770000	102780000
chr9	126300000	126310000	chr9	126800000	126810000
chr9	72580000	72590000	chr9	73210000	73220000
chr9	72580000	72590000	chr9	72720000	72730000
chr9	127690000	127700000	chr9	127900000	127910000
chr9	127640000	127650000	chr9	127910000	127920000
chr9	127660000	127670000	chr9	128130000	128140000
chr9	3460000	3470000	chr9	3640000	3650000
chr9	26740000	26750000	chr9	26850000	26860000
chr9	34400000	34410000	chr9	34500000	34510000
chr9	34430000	34440000	chr9	34590000	34600000
chr9	115200000	115210000	chr9	115550000	115560000
chr9	125220000	125230000	chr9	125570000	125580000
chr9	125220000	125230000	chr9	125750000	125760000
chr9	117250000	117260000	chr9	117410000	117420000
chr9	123510000	123520000	chr9	123820000	123830000
chr9	123520000	123530000	chr9	123700000	123710000
chr9	5070000	5080000	chr9	5420000	5430000
chr9	5070000	5080000	chr9	5590000	5600000
chr9	113800000	113810000	chr9	114060000	114070000
chr9	113800000	113810000	chr9	113910000	113920000
chr9	134220000	134230000	chr9	134620000	134630000
chr9	134240000	134250000	chr9	134350000	134360000
chr9	72030000	72040000	chr9	72500000	72510000
chr9	37030000	37040000	chr9	37190000	37200000
chr9	37030000	37040000	chr9	37320000	37330000
chr9	37030000	37040000	chr9	37120000	37130000
chr9	133580000	133590000	chr9	133810000	133820000
chr9	133580000	133590000	chr9	133920000	133930000
chr9	133580000	133590000	chr9	133730000	133740000
chr9	139680000	139690000	chr9	139920000	139930000
chr9	139730000	139740000	chr9	139820000	139830000
chr9	139680000	139690000	chr9	140120000	140130000
chr9	74890000	74900000	chr9	75430000	75440000
chr9	74900000	74910000	chr9	75200000	75210000
chr9	36240000	36250000	chr9	36330000	36340000
chr9	139380000	139390000	chr9	139520000	139530000
chr9	71190000	71200000	chr9	71610000	71620000
chr9	71200000	71210000	chr9	71300000	71310000
chr9	37910000	37920000	chr9	38080000	38090000
chr9	37910000	37920000	chr9	38160000	38170000
chr9	37910000	37920000	chr9	38360000	38370000
chr9	35780000	35790000	chr9	35880000	35890000
chr9	75470000	75480000	chr9	75690000	75700000
chr9	113210000	113220000	chr9	113380000	113390000
chr9	12720000	12730000	chr9	13080000	13090000
chr9	37480000	37490000	chr9	37590000	37600000
chr9	74420000	74430000	chr9	74880000	74890000
chr9	74420000	74430000	chr9	74630000	74640000
chr9	136060000	136070000	chr9	136190000	136200000
chr9	136060000	136070000	chr9	136350000	136360000
chr9	112330000	112340000	chr9	112570000	112580000
chr9	135910000	135920000	chr9	136020000	136030000
chr9	36870000	36880000	chr9	37330000	37340000
chr9	36870000	36880000	chr9	36980000	36990000
chr9	14460000	14470000	chr9	14760000	14770000
chr9	140560000	140570000	chr9	140660000	140670000
chr9	92900000	92910000	chr9	93500000	93510000
chr9	92900000	92910000	chr9	93620000	93630000
chr9	93670000	93680000	chr9	94190000	94200000
chr9	93670000	93680000	chr9	94440000	94450000
chr9	133930000	133940000	chr9	134210000	134220000
chr9	113400000	113410000	chr9	114060000	114070000
chr9	113400000	113410000	chr9	113900000	113910000
chr9	5880000	5890000	chr9	6050000	6060000
chr9	5880000	5890000	chr9	6300000	6310000
chr9	72290000	72300000	chr9	72490000	72500000
chr9	35120000	35130000	chr9	35250000	35260000
chr9	35110000	35120000	chr9	35470000	35480000
chr9	132400000	132410000	chr9	132540000	132550000
chr9	134630000	134640000	chr9	135120000	135130000
chr9	95100000	95110000	chr9	95200000	95210000
chr9	95090000	95100000	chr9	95390000	95400000
chr9	132870000	132880000	chr9	132990000	133000000
chr9	21460000	21470000	chr9	21780000	21790000
chr9	137590000	137600000	chr9	138230000	138240000
chr9	137590000	137600000	chr9	137870000	137880000
chr9	137590000	137600000	chr9	138300000	138310000
chr9	124300000	124310000	chr9	124750000	124760000
chr9	4380000	4390000	chr9	4540000	4550000
chr9	124080000	124090000	chr9	124160000	124170000
chr9	75720000	75730000	chr9	75800000	75810000
chr9	133640000	133650000	chr9	133730000	133740000
chr9	5630000	5640000	chr9	5710000	5720000
chr9	139840000	139850000	chr9	139930000	139940000
chr9	130260000	130270000	chr9	130350000	130360000
chr9	34900000	34910000	chr9	34980000	34990000
chr9	130550000	130560000	chr9	130680000	130690000
chr9	72030000	72040000	chr9	72160000	72170000
chr9	134050000	134060000	chr9	134150000	134160000
chr9	132720000	132730000	chr9	132810000	132820000
chr9	12720000	12730000	chr9	12810000	12820000
chr9	136230000	136240000	chr9	136340000	136350000
chr9	139940000	139950000	chr9	140120000	140130000
chr9	123730000	123740000	chr9	123820000	123830000
chr9	92000000	92010000	chr9	92160000	92170000
chr9	128400000	128410000	chr9	128510000	128520000
chr9	100840000	100850000	chr9	100960000	100970000
chr9	112660000	112670000	chr9	112860000	112870000
chr9	131600000	131610000	chr9	131700000	131710000
chr9	132650000	132660000	chr9	132800000	132810000
chr9	116200000	116210000	chr9	116280000	116290000
chr9	104200000	104210000	chr9	104290000	104300000
chr9	123970000	123980000	chr9	124060000	124070000
chr9	108010000	108020000	chr9	108110000	108120000
chr9	36630000	36640000	chr9	36730000	36740000
chr9	4380000	4390000	chr9	4480000	4490000
chr9	4760000	4770000	chr9	4920000	4930000
chr9	34900000	34910000	chr9	35040000	35050000
chr9	80870000	80880000	chr9	80980000	80990000
chr9	127310000	127320000	chr9	127470000	127480000
chr9	135560000	135570000	chr9	135660000	135670000
chr9	117670000	117680000	chr9	117770000	117780000
chr9	123530000	123540000	chr9	123620000	123630000
chr9	137230000	137240000	chr9	137330000	137340000
chr9	123610000	123620000	chr9	123700000	123710000
chr9	73100000	73110000	chr9	73210000	73220000
chr9	96220000	96230000	chr9	96320000	96330000
chr9	119490000	119500000	chr9	119620000	119630000
chr9	101940000	101950000	chr9	102030000	102040000
chr9	35600000	35610000	chr9	35720000	35730000
chr9	112730000	112740000	chr9	112910000	112920000
chr9	102580000	102590000	chr9	102670000	102680000
chr9	127180000	127190000	chr9	127290000	127300000
chr9	101610000	101620000	chr9	101760000	101770000
chr9	71460000	71470000	chr9	71610000	71620000
chr9	128020000	128030000	chr9	128120000	128130000
chr9	135170000	135180000	chr9	135270000	135280000
chr9	25960000	25970000	chr9	26320000	26330000
chr9	32380000	32390000	chr9	32480000	32490000
chr9	110000000	110010000	chr9	110100000	110110000
chr9	102870000	102880000	chr9	102970000	102980000
chr9	1930000	1940000	chr9	2040000	2050000
chr9	27720000	27730000	chr9	28070000	28080000
chr9	82190000	82200000	chr9	82280000	82290000
chr9	128320000	128330000	chr9	128510000	128520000
chr9	127370000	127380000	chr9	127510000	127520000
chr9	32460000	32470000	chr9	32570000	32580000
chr9	132250000	132260000	chr9	132350000	132360000
chr9	5320000	5330000	chr9	5420000	5430000
chr9	100690000	100700000	chr9	100790000	100800000
chr9	113930000	113940000	chr9	114030000	114040000
chr9	139390000	139400000	chr9	139580000	139590000
chr9	95270000	95280000	chr9	95380000	95390000
chr9	86230000	86240000	chr9	86320000	86330000
chr9	4850000	4860000	chr9	4990000	5000000
chr9	133740000	133750000	chr9	133920000	133930000
chr9	20940000	20950000	chr9	21110000	21120000
chr9	113420000	113430000	chr9	113550000	113560000
chr9	114590000	114600000	chr9	114830000	114840000
chr9	20500000	20510000	chr9	20610000	20620000
chr9	90110000	90120000	chr9	90270000	90280000
chr9	75060000	75070000	chr9	75200000	75210000
chr9	71200000	71210000	chr9	71370000	71380000
chr9	79010000	79020000	chr9	79270000	79280000
chr9	21810000	21820000	chr9	22110000	22120000
chr9	131940000	131950000	chr9	132090000	132100000
chr9	72950000	72960000	chr9	73100000	73110000
chr9	74770000	74780000	chr9	74870000	74880000
chr9	134430000	134440000	chr9	134620000	134630000
chr9	6060000	6070000	chr9	6180000	6190000
chr9	27030000	27040000	chr9	27270000	27280000
chr9	75490000	75500000	chr9	75620000	75630000
chr9	117160000	117170000	chr9	117350000	117360000
chr9	34900000	34910000	chr9	35090000	35100000
chr9	36990000	37000000	chr9	37380000	37390000
chr9	131940000	131950000	chr9	132150000	132160000
chr9	134640000	134650000	chr9	135030000	135040000
chr9	109630000	109640000	chr9	109720000	109730000
chr9	129060000	129070000	chr9	129250000	129260000
chr9	137670000	137680000	chr9	137870000	137880000
chr9	18250000	18260000	chr9	18440000	18450000
chr9	87610000	87620000	chr9	87750000	87760000
chr9	93790000	93800000	chr9	94180000	94190000
chr9	126880000	126890000	chr9	127150000	127160000
chr9	129380000	129390000	chr9	129540000	129550000
chr9	9600000	9610000	chr9	9930000	9940000
chr9	123380000	123390000	chr9	123490000	123500000
chr9	124310000	124320000	chr9	124440000	124450000
chr9	126300000	126310000	chr9	126710000	126720000
chr9	94530000	94540000	chr9	94710000	94720000
chr9	85940000	85950000	chr9	86210000	86220000
chr9	112940000	112950000	chr9	113380000	113390000
chr9	114520000	114530000	chr9	114730000	114740000
chr9	73000000	73010000	chr9	73210000	73220000
chr9	138750000	138760000	chr9	139010000	139020000
chr9	92210000	92220000	chr9	92760000	92770000
chr9	71190000	71200000	chr9	71450000	71460000
chr9	132030000	132040000	chr9	132370000	132380000
chr9	73250000	73260000	chr9	73600000	73610000
chr9	22040000	22050000	chr9	22230000	22240000
chr9	80480000	80490000	chr9	80650000	80660000
chr9	109730000	109740000	chr9	109900000	109910000
chr9	10040000	10050000	chr9	10260000	10270000
chr9	20890000	20900000	chr9	21100000	21110000
chr9	113400000	113410000	chr9	113740000	113750000
chr9	112070000	112080000	chr9	112220000	112230000
chr9	19170000	19180000	chr9	19450000	19460000
chr9	89100000	89110000	chr9	89930000	89940000
chr9	37910000	37920000	chr9	38260000	38270000
chr9	19070000	19080000	chr9	19340000	19350000
chr9	35950000	35960000	chr9	36160000	36170000
chr9	113400000	113410000	chr9	113800000	113810000
chr9	136630000	136640000	chr9	136960000	136970000
chr9	4760000	4770000	chr9	5070000	5080000
chr9	3460000	3470000	chr9	3730000	3740000
chr9	113740000	113750000	chr9	114050000	114060000
chr9	117100000	117110000	chr9	117260000	117270000
chr9	128170000	128180000	chr9	128390000	128400000
chr9	101070000	101080000	chr9	101280000	101290000
chr9	13430000	13440000	chr9	14420000	14430000
chr9	7050000	7060000	chr9	7530000	7540000
chr9	134010000	134020000	chr9	134350000	134360000
chr9	2860000	2870000	chr9	3180000	3190000
chr9	113640000	113650000	chr9	114050000	114060000
chr9	140560000	140570000	chr9	140900000	140910000
chr9	80070000	80080000	chr9	80360000	80370000
chr9	89950000	89960000	chr9	90220000	90230000
chr9	93760000	93770000	chr9	94190000	94200000
chr9	123520000	123530000	chr9	123890000	123900000
chr9	37480000	37490000	chr9	37740000	37750000
chr9	18440000	18450000	chr9	19020000	19030000
chr9	26740000	26750000	chr9	26960000	26970000
chr9	74900000	74910000	chr9	75310000	75320000
chr9	89950000	89960000	chr9	90420000	90430000
chr9	113580000	113590000	chr9	114060000	114070000
chr9	1450000	1460000	chr9	1840000	1850000
chr9	5360000	5370000	chr9	5590000	5600000
chr9	117780000	117790000	chr9	118280000	118290000
chr9	113480000	113490000	chr9	114060000	114070000
chr9	115130000	115140000	chr9	115570000	115580000
chr9	3730000	3740000	chr9	4320000	4330000
chr9	107680000	107690000	chr9	108170000	108180000
chr9	125110000	125120000	chr9	125570000	125580000
chr9	110230000	110240000	chr9	111320000	111330000
chr9	95710000	95720000	chr9	96060000	96070000
chr9	103090000	103100000	chr9	103350000	103360000
chr9	4380000	4390000	chr9	4730000	4740000
chr9	98500000	98510000	chr9	98980000	98990000
chr9	89230000	89240000	chr9	89920000	89930000
chr9	122320000	122330000	chr9	122720000	122730000
chr9	112330000	112340000	chr9	112970000	112980000
chr9	108380000	108390000	chr9	108640000	108650000
chr9	2210000	2220000	chr9	2730000	2740000
chr9	5260000	5270000	chr9	5590000	5600000
chr9	94890000	94900000	chr9	95540000	95550000
chr9	93410000	93420000	chr9	93630000	93640000
chr9	128180000	128190000	chr9	128830000	128840000
chr9	107750000	107760000	chr9	108170000	108180000
chr9	4760000	4770000	chr9	5250000	5260000
chr9	114860000	114870000	chr9	115470000	115480000
chr9	118350000	118360000	chr9	118920000	118930000
chr9	93070000	93080000	chr9	93630000	93640000
chr9	128160000	128170000	chr9	128900000	128910000
chr9	95780000	95790000	chr9	96060000	96070000
chr9	122310000	122320000	chr9	123100000	123110000
chr9	21310000	21320000	chr9	21390000	21400000
chr9	35600000	35610000	chr9	35680000	35690000
chr9	97540000	97550000	chr9	97620000	97630000
chr9	15420000	15430000	chr9	15510000	15520000
chr9	34500000	34510000	chr9	34590000	34600000
chr9	71520000	71530000	chr9	71610000	71620000
chr9	103260000	103270000	chr9	103350000	103360000
chr9	112660000	112670000	chr9	112750000	112760000
chr9	112720000	112730000	chr9	112810000	112820000
chr9	117170000	117180000	chr9	117260000	117270000
chr9	129070000	129080000	chr9	129160000	129170000
chr9	5880000	5890000	chr9	5980000	5990000
chr9	6460000	6470000	chr9	6560000	6570000
chr9	114730000	114740000	chr9	114830000	114840000
chr9	117310000	117320000	chr9	117410000	117420000
chr9	140320000	140330000	chr9	140420000	140430000
chr9	87450000	87460000	chr9	87560000	87570000
chr9	138860000	138870000	chr9	138970000	138980000
chr9	15480000	15490000	chr9	15600000	15610000
chr9	27340000	27350000	chr9	27460000	27470000
chr9	77560000	77570000	chr9	77690000	77700000
chr9	114860000	114870000	chr9	114990000	115000000
chr9	1940000	1950000	chr9	2080000	2090000
chr9	100470000	100480000	chr9	100610000	100620000
chr9	74650000	74660000	chr9	74800000	74810000
chr9	89950000	89960000	chr9	90100000	90110000
chr9	137710000	137720000	chr9	137860000	137870000
chr9	101300000	101310000	chr9	101460000	101470000
chr9	15430000	15440000	chr9	15600000	15610000
chr9	97540000	97550000	chr9	97710000	97720000
chr9	113400000	113410000	chr9	113570000	113580000
chr9	133640000	133650000	chr9	133810000	133820000
chr9	810000	820000	chr9	1000000	1010000
chr9	20420000	20430000	chr9	20610000	20620000
chr9	95870000	95880000	chr9	96060000	96070000
chr9	129760000	129770000	chr9	129950000	129960000
chr9	134020000	134030000	chr9	134210000	134220000
chr9	135480000	135490000	chr9	135670000	135680000
chr9	20620000	20630000	chr9	20820000	20830000
chr9	132170000	132180000	chr9	132370000	132380000
chr9	1710000	1720000	chr9	1940000	1950000
chr9	74210000	74220000	chr9	74440000	74450000
chr9	97540000	97550000	chr9	97770000	97780000
chr9	99090000	99100000	chr9	99320000	99330000
chr9	107680000	107690000	chr9	107910000	107920000
chr9	20620000	20630000	chr9	20860000	20870000
chr9	94190000	94200000	chr9	94430000	94440000
chr9	138860000	138870000	chr9	139110000	139120000
chr9	15280000	15290000	chr9	15540000	15550000
chr9	17810000	17820000	chr9	18070000	18080000
chr9	111970000	111980000	chr9	112230000	112240000
chr9	4760000	4770000	chr9	5040000	5050000
chr9	21950000	21960000	chr9	22230000	22240000
chr9	86230000	86240000	chr9	86530000	86540000
chr9	5110000	5120000	chr9	5420000	5430000
chr9	79010000	79020000	chr9	79320000	79330000
chr9	116030000	116040000	chr9	116340000	116350000
chr9	15280000	15290000	chr9	15600000	15610000
chr9	75470000	75480000	chr9	75790000	75800000
chr9	79420000	79430000	chr9	79740000	79750000
chr9	93850000	93860000	chr9	94180000	94190000
chr9	128170000	128180000	chr9	128500000	128510000
chr9	87410000	87420000	chr9	87750000	87760000
chr9	94890000	94900000	chr9	95230000	95240000
chr9	97440000	97450000	chr9	97780000	97790000
chr9	134280000	134290000	chr9	134620000	134630000
chr9	1730000	1740000	chr9	2080000	2090000
chr9	124390000	124400000	chr9	124750000	124760000
chr9	4760000	4770000	chr9	5130000	5140000
chr9	114860000	114870000	chr9	115230000	115240000
chr9	21400000	21410000	chr9	21780000	21790000
chr9	133330000	133340000	chr9	133740000	133750000
chr9	4760000	4770000	chr9	5190000	5200000
chr9	35120000	35130000	chr9	35550000	35560000
chr9	113610000	113620000	chr9	114050000	114060000
chr9	93170000	93180000	chr9	93620000	93630000
chr9	1460000	1470000	chr9	1940000	1950000
chr9	97440000	97450000	chr9	97930000	97940000
chr9	72030000	72040000	chr9	72540000	72550000
chr9	20420000	20430000	chr9	20940000	20950000
chr9	470000	480000	chr9	1000000	1010000
chr9	94890000	94900000	chr9	95460000	95470000
chr9	102780000	102790000	chr9	103350000	103360000
chr9	34890000	34900000	chr9	35470000	35480000
chr9	2130000	2140000	chr9	2720000	2730000
chr9	71190000	71200000	chr9	71800000	71810000
chr9	119500000	119510000	chr9	120170000	120180000
chr9	113210000	113220000	chr9	114070000	114080000
chr9	118340000	118350000	chr9	119330000	119340000
chr9	87010000	87020000	chr9	88220000	88230000
chr14	21700000	21710000	chr14	21840000	21850000
chr14	61740000	61750000	chr14	62300000	62310000
chr14	61790000	61800000	chr14	61900000	61910000
chr14	81420000	81430000	chr14	81930000	81940000
chr14	81420000	81430000	chr14	81620000	81630000
chr14	94500000	94510000	chr14	94600000	94610000
chr14	60530000	60540000	chr14	60640000	60650000
chr14	60530000	60540000	chr14	61020000	61030000
chr14	71600000	71610000	chr14	71990000	72000000
chr14	71600000	71610000	chr14	71870000	71880000
chr14	71600000	71610000	chr14	72210000	72220000
chr14	77770000	77780000	chr14	78010000	78020000
chr14	73640000	73650000	chr14	73930000	73940000
chr14	69700000	69710000	chr14	70190000	70200000
chr14	69700000	69710000	chr14	70040000	70050000
chr14	69700000	69710000	chr14	69920000	69930000
chr14	36350000	36360000	chr14	36840000	36850000
chr14	36350000	36360000	chr14	36530000	36540000
chr14	76170000	76180000	chr14	76440000	76450000
chr14	76170000	76180000	chr14	76850000	76860000
chr14	76170000	76180000	chr14	76370000	76380000
chr14	70280000	70290000	chr14	70490000	70500000
chr14	89890000	89900000	chr14	90080000	90090000
chr14	89890000	89900000	chr14	90230000	90240000
chr14	89880000	89890000	chr14	90370000	90380000
chr14	23730000	23740000	chr14	23840000	23850000
chr14	101310000	101320000	chr14	102090000	102100000
chr14	45380000	45390000	chr14	45730000	45740000
chr14	23590000	23600000	chr14	23760000	23770000
chr14	23600000	23610000	chr14	23850000	23860000
chr14	75380000	75390000	chr14	75760000	75770000
chr14	75320000	75330000	chr14	75760000	75770000
chr14	75410000	75420000	chr14	75550000	75560000
chr14	62630000	62640000	chr14	63740000	63750000
chr14	89500000	89510000	chr14	90050000	90060000
chr14	89490000	89500000	chr14	89880000	89890000
chr14	89500000	89510000	chr14	90230000	90240000
chr14	89500000	89510000	chr14	90380000	90390000
chr14	102240000	102250000	chr14	102350000	102360000
chr14	50090000	50100000	chr14	50570000	50580000
chr14	50100000	50110000	chr14	50230000	50240000
chr14	50100000	50110000	chr14	50290000	50300000
chr14	68970000	68980000	chr14	69130000	69140000
chr14	68970000	68980000	chr14	69250000	69260000
chr14	68970000	68980000	chr14	69280000	69290000
chr14	100440000	100450000	chr14	100650000	100660000
chr14	105550000	105560000	chr14	105810000	105820000
chr14	97050000	97060000	chr14	97200000	97210000
chr14	94900000	94910000	chr14	95010000	95020000
chr14	58960000	58970000	chr14	59910000	59920000
chr14	58970000	58980000	chr14	59520000	59530000
chr14	64260000	64270000	chr14	64760000	64770000
chr14	64320000	64330000	chr14	64430000	64440000
chr14	64260000	64270000	chr14	64460000	64470000
chr14	73980000	73990000	chr14	74080000	74090000
chr14	92600000	92610000	chr14	93150000	93160000
chr14	92590000	92600000	chr14	92920000	92930000
chr14	91360000	91370000	chr14	91630000	91640000
chr14	91360000	91370000	chr14	91750000	91760000
chr14	67890000	67900000	chr14	68030000	68040000
chr14	67880000	67890000	chr14	68170000	68180000
chr14	51000000	51010000	chr14	51240000	51250000
chr14	66960000	66970000	chr14	67580000	67590000
chr14	35900000	35910000	chr14	36150000	36160000
chr14	99980000	99990000	chr14	100350000	100360000
chr14	99980000	99990000	chr14	100090000	100100000
chr14	75070000	75080000	chr14	75260000	75270000
chr14	33040000	33050000	chr14	34250000	34260000
chr14	61090000	61100000	chr14	61710000	61720000
chr14	61090000	61100000	chr14	61490000	61500000
chr14	94120000	94130000	chr14	94360000	94370000
chr14	74820000	74830000	chr14	74950000	74960000
chr14	32540000	32550000	chr14	32720000	32730000
chr14	32540000	32550000	chr14	32930000	32940000
chr14	65130000	65140000	chr14	65350000	65360000
chr14	68870000	68880000	chr14	69150000	69160000
chr14	68850000	68860000	chr14	69250000	69260000
chr14	69590000	69600000	chr14	69920000	69930000
chr14	65630000	65640000	chr14	65880000	65890000
chr14	65630000	65640000	chr14	65760000	65770000
chr14	65630000	65640000	chr14	66070000	66080000
chr14	65620000	65630000	chr14	66420000	66430000
chr14	65620000	65630000	chr14	66280000	66290000
chr14	91790000	91800000	chr14	91880000	91890000
chr14	31440000	31450000	chr14	31550000	31560000
chr14	31440000	31450000	chr14	31820000	31830000
chr14	103560000	103570000	chr14	103650000	103660000
chr14	103540000	103550000	chr14	103750000	103760000
chr14	81730000	81740000	chr14	81920000	81930000
chr14	90430000	90440000	chr14	90700000	90710000
chr14	76510000	76520000	chr14	77110000	77120000
chr14	76510000	76520000	chr14	76850000	76860000
chr14	69380000	69390000	chr14	69550000	69560000
chr14	69320000	69330000	chr14	69570000	69580000
chr14	31970000	31980000	chr14	32720000	32730000
chr14	74570000	74580000	chr14	74720000	74730000
chr14	20940000	20950000	chr14	21150000	21160000
chr14	20950000	20960000	chr14	21070000	21080000
chr14	72980000	72990000	chr14	73370000	73380000
chr14	59100000	59110000	chr14	59510000	59520000
chr14	45420000	45430000	chr14	45720000	45730000
chr14	68300000	68310000	chr14	69300000	69310000
chr14	77610000	77620000	chr14	77780000	77790000
chr14	24680000	24690000	chr14	24760000	24770000
chr14	23040000	23050000	chr14	23320000	23330000
chr14	23040000	23050000	chr14	23240000	23250000
chr14	60430000	60440000	chr14	60640000	60650000
chr14	88480000	88490000	chr14	88630000	88640000
chr14	25180000	25190000	chr14	25600000	25610000
chr14	72490000	72500000	chr14	72880000	72890000
chr14	72490000	72500000	chr14	72750000	72760000
chr14	80670000	80680000	chr14	81310000	81320000
chr14	64620000	64630000	chr14	64760000	64770000
chr14	63850000	63860000	chr14	64000000	64010000
chr14	63850000	63860000	chr14	64090000	64100000
chr14	63850000	63860000	chr14	64230000	64240000
chr14	104600000	104610000	chr14	105030000	105040000
chr14	104540000	104550000	chr14	105020000	105030000
chr14	104600000	104610000	chr14	105100000	105110000
chr14	22850000	22860000	chr14	23120000	23130000
chr14	22850000	22860000	chr14	23320000	23330000
chr14	22850000	22860000	chr14	23030000	23040000
chr14	22850000	22860000	chr14	22940000	22950000
chr14	23240000	23250000	chr14	23320000	23330000
chr14	23240000	23250000	chr14	23360000	23370000
chr14	21160000	21170000	chr14	21430000	21440000
chr14	21160000	21170000	chr14	21320000	21330000
chr14	71180000	71190000	chr14	71430000	71440000
chr14	78330000	78340000	chr14	79050000	79060000
chr14	89640000	89650000	chr14	89880000	89890000
chr14	89630000	89640000	chr14	90220000	90230000
chr14	89640000	89650000	chr14	90380000	90390000
chr14	55680000	55690000	chr14	55890000	55900000
chr14	55730000	55740000	chr14	55810000	55820000
chr14	67630000	67640000	chr14	67750000	67760000
chr14	88410000	88420000	chr14	88630000	88640000
chr14	93050000	93060000	chr14	93140000	93150000
chr14	93040000	93050000	chr14	93240000	93250000
chr14	60660000	60670000	chr14	60740000	60750000
chr14	60650000	60660000	chr14	61020000	61030000
chr14	51070000	51080000	chr14	51320000	51330000
chr14	51060000	51070000	chr14	51240000	51250000
chr14	51080000	51090000	chr14	51180000	51190000
chr14	74190000	74200000	chr14	74290000	74300000
chr14	39570000	39580000	chr14	39890000	39900000
chr14	92110000	92120000	chr14	92370000	92380000
chr14	53290000	53300000	chr14	53420000	53430000
chr14	53280000	53290000	chr14	53520000	53530000
chr14	53290000	53300000	chr14	53770000	53780000
chr14	54400000	54410000	chr14	54800000	54810000
chr14	71280000	71290000	chr14	71420000	71430000
chr14	21480000	21490000	chr14	21560000	21570000
chr14	62380000	62390000	chr14	62590000	62600000
chr14	76360000	76370000	chr14	76440000	76450000
chr14	76370000	76380000	chr14	76850000	76860000
chr14	96760000	96770000	chr14	96890000	96900000
chr14	29220000	29230000	chr14	29690000	29700000
chr14	54000000	54010000	chr14	54640000	54650000
chr14	54000000	54010000	chr14	54810000	54820000
chr14	20790000	20800000	chr14	21150000	21160000
chr14	20790000	20800000	chr14	21070000	21080000
chr14	91640000	91650000	chr14	91750000	91760000
chr14	52760000	52770000	chr14	52940000	52950000
chr14	71790000	71800000	chr14	72020000	72030000
chr14	71780000	71790000	chr14	72210000	72220000
chr14	103160000	103170000	chr14	103290000	103300000
chr14	103160000	103170000	chr14	103380000	103390000
chr14	70060000	70070000	chr14	70190000	70200000
chr14	70040000	70050000	chr14	70490000	70500000
chr14	50330000	50340000	chr14	50570000	50580000
chr14	50360000	50370000	chr14	50460000	50470000
chr14	50330000	50340000	chr14	50990000	51000000
chr14	93410000	93420000	chr14	93600000	93610000
chr14	67090000	67100000	chr14	67600000	67610000
chr14	104270000	104280000	chr14	104370000	104380000
chr14	72390000	72400000	chr14	72760000	72770000
chr14	37710000	37720000	chr14	38340000	38350000
chr14	105670000	105680000	chr14	105810000	105820000
chr14	50580000	50590000	chr14	50990000	51000000
chr14	81460000	81470000	chr14	81630000	81640000
chr14	75600000	75610000	chr14	75760000	75770000
chr14	75600000	75610000	chr14	76020000	76030000
chr14	75590000	75600000	chr14	75950000	75960000
chr14	60810000	60820000	chr14	61020000	61030000
chr14	50780000	50790000	chr14	50990000	51000000
chr14	22780000	22790000	chr14	23020000	23030000
chr14	22780000	22790000	chr14	22940000	22950000
chr14	68740000	68750000	chr14	68860000	68870000
chr14	68710000	68720000	chr14	69150000	69160000
chr14	68710000	68720000	chr14	69280000	69290000
chr14	68720000	68730000	chr14	68940000	68950000
chr14	68400000	68410000	chr14	68820000	68830000
chr14	68400000	68410000	chr14	68850000	68860000
chr14	68400000	68410000	chr14	68710000	68720000
chr14	68400000	68410000	chr14	69150000	69160000
chr14	68400000	68410000	chr14	69280000	69290000
chr14	94390000	94400000	chr14	94600000	94610000
chr14	31670000	31680000	chr14	31820000	31830000
chr14	68050000	68060000	chr14	68130000	68140000
chr14	25270000	25280000	chr14	25600000	25610000
chr14	25280000	25290000	chr14	25500000	25510000
chr14	64100000	64110000	chr14	64230000	64240000
chr14	77340000	77350000	chr14	77530000	77540000
chr14	96070000	96080000	chr14	96240000	96250000
chr14	96020000	96030000	chr14	96460000	96470000
chr14	96070000	96080000	chr14	96460000	96470000
chr14	96030000	96040000	chr14	96140000	96150000
chr14	102170000	102180000	chr14	102410000	102420000
chr14	102180000	102190000	chr14	102360000	102370000
chr14	102420000	102430000	chr14	102560000	102570000
chr14	102420000	102430000	chr14	102770000	102780000
chr14	95900000	95910000	chr14	96460000	96470000
chr14	95900000	95910000	chr14	95990000	96000000
chr14	71080000	71090000	chr14	71430000	71440000
chr14	71090000	71100000	chr14	71170000	71180000
chr14	71080000	71090000	chr14	71280000	71290000
chr14	59590000	59600000	chr14	59910000	59920000
chr14	104030000	104040000	chr14	104140000	104150000
chr14	104040000	104050000	chr14	104380000	104390000
chr14	100190000	100200000	chr14	100340000	100350000
chr14	35610000	35620000	chr14	35750000	35760000
chr14	35610000	35620000	chr14	36150000	36160000
chr14	35610000	35620000	chr14	35880000	35890000
chr14	56950000	56960000	chr14	57780000	57790000
chr14	93690000	93700000	chr14	94080000	94090000
chr14	93700000	93710000	chr14	94000000	94010000
chr14	24800000	24810000	chr14	24900000	24910000
chr14	32390000	32400000	chr14	32720000	32730000
chr14	75770000	75780000	chr14	76110000	76120000
chr14	75770000	75780000	chr14	76020000	76030000
chr14	75770000	75780000	chr14	75950000	75960000
chr14	36540000	36550000	chr14	36840000	36850000
chr14	100850000	100860000	chr14	101110000	101120000
chr14	76590000	76600000	chr14	76820000	76830000
chr14	34310000	34320000	chr14	34560000	34570000
chr14	34300000	34310000	chr14	34770000	34780000
chr14	34300000	34310000	chr14	34690000	34700000
chr14	64810000	64820000	chr14	65100000	65110000
chr14	96560000	96570000	chr14	96740000	96750000
chr14	96560000	96570000	chr14	96890000	96900000
chr14	103240000	103250000	chr14	103370000	103380000
chr14	73760000	73770000	chr14	73930000	73940000
chr14	65890000	65900000	chr14	66030000	66040000
chr14	65880000	65890000	chr14	66420000	66430000
chr14	65880000	65890000	chr14	66280000	66290000
chr14	61930000	61940000	chr14	62190000	62200000
chr14	61920000	61930000	chr14	62300000	62310000
chr14	55030000	55040000	chr14	55110000	55120000
chr14	55030000	55040000	chr14	55240000	55250000
chr14	78910000	78920000	chr14	79030000	79040000
chr14	55550000	55560000	chr14	55630000	55640000
chr14	23450000	23460000	chr14	23530000	23540000
chr14	23940000	23950000	chr14	24020000	24030000
chr14	93170000	93180000	chr14	93250000	93260000
chr14	76040000	76050000	chr14	76120000	76130000
chr14	22950000	22960000	chr14	23030000	23040000
chr14	105830000	105840000	chr14	105950000	105960000
chr14	94400000	94410000	chr14	94480000	94490000
chr14	64810000	64820000	chr14	64940000	64950000
chr14	50460000	50470000	chr14	50560000	50570000
chr14	64320000	64330000	chr14	64400000	64410000
chr14	89790000	89800000	chr14	89870000	89880000
chr14	77920000	77930000	chr14	78010000	78020000
chr14	65130000	65140000	chr14	65220000	65230000
chr14	35610000	35620000	chr14	35690000	35700000
chr14	73760000	73770000	chr14	73860000	73870000
chr14	65750000	65760000	chr14	65870000	65880000
chr14	35120000	35130000	chr14	35200000	35210000
chr14	66970000	66980000	chr14	67070000	67080000
chr14	69720000	69730000	chr14	69810000	69820000
chr14	100740000	100750000	chr14	100840000	100850000
chr14	67090000	67100000	chr14	67210000	67220000
chr14	103640000	103650000	chr14	103750000	103760000
chr14	21320000	21330000	chr14	21430000	21440000
chr14	31130000	31140000	chr14	31370000	31380000
chr14	20880000	20890000	chr14	21070000	21080000
chr14	69150000	69160000	chr14	69230000	69240000
chr14	52310000	52320000	chr14	52440000	52450000
chr14	100440000	100450000	chr14	100570000	100580000
chr14	31610000	31620000	chr14	31820000	31830000
chr14	20790000	20800000	chr14	20920000	20930000
chr14	69810000	69820000	chr14	69920000	69930000
chr14	52770000	52780000	chr14	52860000	52870000
chr14	45430000	45440000	chr14	45550000	45560000
chr14	71610000	71620000	chr14	71770000	71780000
chr14	62020000	62030000	chr14	62160000	62170000
chr14	35340000	35350000	chr14	35450000	35460000
chr14	95670000	95680000	chr14	95790000	95800000
chr14	71790000	71800000	chr14	71930000	71940000
chr14	23800000	23810000	chr14	23920000	23930000
chr14	91780000	91790000	chr14	91940000	91950000
chr14	69380000	69390000	chr14	69500000	69510000
chr14	57670000	57680000	chr14	57750000	57760000
chr14	104270000	104280000	chr14	104440000	104450000
chr14	54010000	54020000	chr14	54110000	54120000
chr14	55920000	55930000	chr14	56000000	56010000
chr14	89650000	89660000	chr14	89740000	89750000
chr14	59590000	59600000	chr14	59800000	59810000
chr14	34570000	34580000	chr14	34690000	34700000
chr14	69590000	69600000	chr14	69680000	69690000
chr14	23120000	23130000	chr14	23320000	23330000
chr14	36350000	36360000	chr14	36490000	36500000
chr14	59100000	59110000	chr14	59240000	59250000
chr14	88210000	88220000	chr14	88360000	88370000
chr14	72990000	73000000	chr14	73090000	73100000
chr14	32720000	32730000	chr14	32930000	32940000
chr14	73180000	73190000	chr14	73360000	73370000
chr14	33070000	33080000	chr14	33160000	33170000
chr14	71790000	71800000	chr14	72080000	72090000
chr14	100540000	100550000	chr14	100660000	100670000
chr14	76980000	76990000	chr14	77110000	77120000
chr14	23790000	23800000	chr14	24020000	24030000
chr14	61930000	61940000	chr14	62240000	62250000
chr14	91370000	91380000	chr14	91520000	91530000
chr14	54000000	54010000	chr14	54240000	54250000
chr14	81410000	81420000	chr14	81670000	81680000
chr14	54650000	54660000	chr14	54800000	54810000
chr14	29220000	29230000	chr14	30000000	30010000
chr14	59640000	59650000	chr14	59900000	59910000
chr14	34820000	34830000	chr14	34900000	34910000
chr14	72980000	72990000	chr14	73180000	73190000
chr14	59790000	59800000	chr14	59900000	59910000
chr14	55900000	55910000	chr14	56090000	56100000
chr14	65290000	65300000	chr14	65440000	65450000
chr14	102550000	102560000	chr14	102780000	102790000
chr14	72990000	73000000	chr14	73140000	73150000
chr14	54010000	54020000	chr14	54160000	54170000
chr14	75980000	75990000	chr14	76120000	76130000
chr14	67630000	67640000	chr14	67800000	67810000
chr14	61490000	61500000	chr14	61720000	61730000
chr14	34800000	34810000	chr14	34970000	34980000
chr14	94200000	94210000	chr14	94360000	94370000
chr14	24710000	24720000	chr14	24900000	24910000
chr14	24940000	24950000	chr14	25150000	25160000
chr14	37240000	37250000	chr14	37380000	37390000
chr14	58960000	58970000	chr14	59100000	59110000
chr14	76920000	76930000	chr14	77100000	77110000
chr14	92940000	92950000	chr14	93150000	93160000
chr14	93800000	93810000	chr14	94000000	94010000
chr14	61180000	61190000	chr14	61480000	61490000
chr14	73060000	73070000	chr14	73370000	73380000
chr14	92110000	92120000	chr14	92460000	92470000
chr14	37120000	37130000	chr14	37410000	37420000
chr14	37020000	37030000	chr14	37410000	37420000
chr14	74190000	74200000	chr14	74500000	74510000
chr14	30020000	30030000	chr14	30680000	30690000
chr14	65680000	65690000	chr14	66290000	66300000
chr14	64260000	64270000	chr14	64550000	64560000
chr14	95570000	95580000	chr14	95820000	95830000
chr14	65880000	65890000	chr14	66190000	66200000
chr14	54000000	54010000	chr14	54420000	54430000
chr14	93410000	93420000	chr14	93680000	93690000
chr14	89950000	89960000	chr14	90230000	90240000
chr14	34410000	34420000	chr14	34690000	34700000
chr14	35140000	35150000	chr14	35880000	35890000
chr14	56190000	56200000	chr14	56800000	56810000
chr14	53890000	53900000	chr14	54800000	54810000
chr14	33180000	33190000	chr14	34260000	34270000
chr14	97040000	97050000	chr14	97310000	97320000
chr14	33950000	33960000	chr14	34260000	34270000
chr14	71600000	71610000	chr14	71970000	71980000
chr14	89810000	89820000	chr14	90230000	90240000
chr14	51410000	51420000	chr14	51680000	51690000
chr14	53450000	53460000	chr14	53760000	53770000
chr14	71600000	71610000	chr14	71930000	71940000
chr14	80520000	80530000	chr14	81310000	81320000
chr14	35510000	35520000	chr14	35880000	35890000
chr14	96480000	96490000	chr14	96730000	96740000
chr14	64260000	64270000	chr14	64630000	64640000
chr14	55900000	55910000	chr14	56940000	56950000
chr14	33050000	33060000	chr14	33900000	33910000
chr14	90770000	90780000	chr14	91160000	91170000
chr14	92850000	92860000	chr14	93150000	93160000
chr14	62640000	62650000	chr14	63500000	63510000
chr14	89500000	89510000	chr14	90000000	90010000
chr14	98600000	98610000	chr14	99730000	99740000
chr14	100770000	100780000	chr14	101110000	101120000
chr14	51750000	51760000	chr14	52440000	52450000
chr14	95150000	95160000	chr14	95850000	95860000
chr14	23040000	23050000	chr14	23120000	23130000
chr14	51240000	51250000	chr14	51320000	51330000
chr14	65270000	65280000	chr14	65350000	65360000
chr14	65680000	65690000	chr14	65760000	65770000
chr14	69950000	69960000	chr14	70030000	70040000
chr14	88410000	88420000	chr14	88490000	88500000
chr14	89890000	89900000	chr14	89970000	89980000
chr14	102690000	102700000	chr14	102770000	102780000
chr14	105560000	105570000	chr14	105640000	105650000
chr14	50580000	50590000	chr14	50670000	50680000
chr14	62380000	62390000	chr14	62470000	62480000
chr14	71790000	71800000	chr14	71880000	71890000
chr14	73970000	73980000	chr14	74060000	74070000
chr14	65000000	65010000	chr14	65100000	65110000
chr14	68300000	68310000	chr14	68400000	68410000
chr14	71180000	71190000	chr14	71280000	71290000
chr14	101010000	101020000	chr14	101110000	101120000
chr14	23210000	23220000	chr14	23320000	23330000
chr14	75910000	75920000	chr14	76020000	76030000
chr14	94400000	94410000	chr14	94510000	94520000
chr14	55110000	55120000	chr14	55230000	55240000
chr14	65230000	65240000	chr14	65350000	65360000
chr14	23040000	23050000	chr14	23180000	23190000
chr14	34420000	34430000	chr14	34560000	34570000
chr14	93420000	93430000	chr14	93560000	93570000
chr14	71870000	71880000	chr14	72020000	72030000
chr14	90080000	90090000	chr14	90230000	90240000
chr14	24610000	24620000	chr14	24770000	24780000
chr14	55710000	55720000	chr14	55890000	55900000
chr14	62010000	62020000	chr14	62190000	62200000
chr14	65690000	65700000	chr14	65870000	65880000
chr14	72570000	72580000	chr14	72750000	72760000
chr14	76260000	76270000	chr14	76440000	76450000
chr14	103150000	103160000	chr14	103330000	103340000
chr14	91440000	91450000	chr14	91630000	91640000
chr14	24570000	24580000	chr14	24770000	24780000
chr14	96250000	96260000	chr14	96450000	96460000
chr14	64890000	64900000	chr14	65100000	65110000
chr14	21100000	21110000	chr14	21320000	21330000
chr14	54400000	54410000	chr14	54630000	54640000
chr14	53520000	53530000	chr14	53770000	53780000
chr14	91640000	91650000	chr14	91890000	91900000
chr14	39570000	39580000	chr14	39840000	39850000
chr14	89810000	89820000	chr14	90080000	90090000
chr14	53490000	53500000	chr14	53770000	53780000
chr14	55900000	55910000	chr14	56180000	56190000
chr14	71600000	71610000	chr14	71900000	71910000
chr14	96150000	96160000	chr14	96450000	96460000
chr14	51010000	51020000	chr14	51320000	51330000
chr14	72570000	72580000	chr14	72880000	72890000
chr14	105670000	105680000	chr14	105980000	105990000
chr14	22780000	22790000	chr14	23110000	23120000
chr14	73610000	73620000	chr14	73940000	73950000
chr14	33050000	33060000	chr14	33390000	33400000
chr14	54000000	54010000	chr14	54340000	54350000
chr14	94120000	94130000	chr14	94470000	94480000
chr14	39570000	39580000	chr14	39930000	39940000
chr14	35900000	35910000	chr14	36280000	36290000
chr14	102990000	103000000	chr14	103380000	103390000
chr14	68300000	68310000	chr14	68700000	68710000
chr14	23040000	23050000	chr14	23450000	23460000
chr14	95150000	95160000	chr14	95560000	95570000
chr14	59490000	59500000	chr14	59910000	59920000
chr14	35440000	35450000	chr14	35880000	35890000
chr14	50790000	50800000	chr14	51240000	51250000
chr14	77330000	77340000	chr14	77780000	77790000
chr14	73630000	73640000	chr14	74090000	74100000
chr14	23040000	23050000	chr14	23530000	23540000
chr14	72390000	72400000	chr14	72880000	72890000
chr14	95150000	95160000	chr14	95650000	95660000
chr14	68410000	68420000	chr14	68920000	68930000
chr14	68770000	68780000	chr14	69280000	69290000
chr14	75600000	75610000	chr14	76120000	76130000
chr14	36540000	36550000	chr14	37070000	37080000
chr14	22780000	22790000	chr14	23320000	23330000
chr14	61090000	61100000	chr14	61640000	61650000
chr14	68410000	68420000	chr14	68960000	68970000
chr14	31970000	31980000	chr14	32540000	32550000
chr14	65720000	65730000	chr14	66290000	66300000
chr14	57040000	57050000	chr14	57760000	57770000
chr14	71600000	71610000	chr14	72320000	72330000
chr14	68550000	68560000	chr14	69280000	69290000
chr14	55900000	55910000	chr14	56800000	56810000
chr14	60820000	60830000	chr14	61720000	61730000
chr14	31970000	31980000	chr14	32940000	32950000
chr7	117040000	117050000	chr7	117300000	117310000
chr7	117040000	117050000	chr7	117350000	117360000
chr7	137510000	137520000	chr7	137690000	137700000
chr7	35760000	35770000	chr7	35840000	35850000
chr7	100200000	100210000	chr7	100450000	100460000
chr7	100200000	100210000	chr7	100280000	100290000
chr7	105810000	105820000	chr7	106370000	106380000
chr7	105810000	105820000	chr7	106100000	106110000
chr7	105820000	105830000	chr7	106000000	106010000
chr7	105810000	105820000	chr7	106290000	106300000
chr7	5600000	5610000	chr7	5700000	5710000
chr7	114500000	114510000	chr7	114860000	114870000
chr7	106580000	106590000	chr7	106780000	106790000
chr7	77430000	77440000	chr7	77530000	77540000
chr7	31480000	31490000	chr7	31770000	31780000
chr7	43620000	43630000	chr7	43870000	43880000
chr7	43620000	43630000	chr7	43730000	43740000
chr7	37660000	37670000	chr7	37870000	37880000
chr7	12560000	12570000	chr7	12660000	12670000
chr7	106290000	106300000	chr7	106370000	106380000
chr7	37590000	37600000	chr7	37880000	37890000
chr7	107830000	107840000	chr7	107950000	107960000
chr7	107820000	107830000	chr7	108100000	108110000
chr7	38430000	38440000	chr7	38700000	38710000
chr7	97920000	97930000	chr7	98430000	98440000
chr7	97920000	97930000	chr7	98030000	98040000
chr7	28670000	28680000	chr7	28880000	28890000
chr7	73610000	73620000	chr7	73810000	73820000
chr7	151060000	151070000	chr7	151450000	151460000
chr7	151060000	151070000	chr7	151140000	151150000
chr7	119570000	119580000	chr7	119900000	119910000
chr7	119570000	119580000	chr7	120190000	120200000
chr7	119570000	119580000	chr7	120360000	120370000
chr7	101460000	101470000	chr7	101870000	101880000
chr7	24920000	24930000	chr7	25100000	25110000
chr7	26890000	26900000	chr7	27180000	27190000
chr7	121390000	121400000	chr7	121630000	121640000
chr7	5530000	5540000	chr7	5700000	5710000
chr7	97120000	97130000	chr7	97460000	97470000
chr7	134110000	134120000	chr7	134280000	134290000
chr7	86560000	86570000	chr7	86770000	86780000
chr7	86550000	86560000	chr7	86860000	86870000
chr7	86570000	86580000	chr7	86680000	86690000
chr7	86550000	86560000	chr7	87040000	87050000
chr7	50180000	50190000	chr7	50480000	50490000
chr7	50130000	50140000	chr7	50740000	50750000
chr7	24620000	24630000	chr7	24700000	24710000
chr7	142700000	142710000	chr7	142910000	142920000
chr7	107420000	107430000	chr7	107510000	107520000
chr7	7640000	7650000	chr7	8240000	8250000
chr7	7640000	7650000	chr7	7790000	7800000
chr7	95350000	95360000	chr7	95500000	95510000
chr7	121000000	121010000	chr7	121180000	121190000
chr7	38140000	38150000	chr7	38260000	38270000
chr7	38140000	38150000	chr7	38360000	38370000
chr7	21940000	21950000	chr7	22020000	22030000
chr7	103870000	103880000	chr7	104480000	104490000
chr7	103860000	103870000	chr7	104550000	104560000
chr7	77280000	77290000	chr7	77660000	77670000
chr7	77280000	77290000	chr7	77380000	77390000
chr7	77290000	77300000	chr7	77560000	77570000
chr7	29230000	29240000	chr7	29440000	29450000
chr7	132000000	132010000	chr7	132260000	132270000
chr7	156440000	156450000	chr7	156610000	156620000
chr7	81670000	81680000	chr7	82200000	82210000
chr7	81670000	81680000	chr7	82350000	82360000
chr7	44620000	44630000	chr7	44880000	44890000
chr7	44620000	44630000	chr7	45170000	45180000
chr7	44620000	44630000	chr7	44960000	44970000
chr7	29910000	29920000	chr7	30100000	30110000
chr7	36710000	36720000	chr7	37220000	37230000
chr7	66030000	66040000	chr7	66460000	66470000
chr7	105400000	105410000	chr7	105800000	105810000
chr7	105390000	105400000	chr7	105680000	105690000
chr7	105400000	105410000	chr7	105510000	105520000
chr7	38830000	38840000	chr7	39500000	39510000
chr7	38830000	38840000	chr7	39550000	39560000
chr7	38860000	38870000	chr7	38940000	38950000
chr7	24350000	24360000	chr7	24700000	24710000
chr7	24330000	24340000	chr7	24620000	24630000
chr7	24330000	24340000	chr7	24410000	24420000
chr7	2920000	2930000	chr7	3190000	3200000
chr7	2910000	2920000	chr7	3320000	3330000
chr7	2930000	2940000	chr7	3100000	3110000
chr7	96040000	96050000	chr7	96650000	96660000
chr7	92720000	92730000	chr7	92850000	92860000
chr7	135480000	135490000	chr7	135690000	135700000
chr7	83040000	83050000	chr7	83280000	83290000
chr7	73020000	73030000	chr7	73140000	73150000
chr7	36520000	36530000	chr7	37230000	37240000
chr7	8130000	8140000	chr7	8220000	8230000
chr7	26240000	26250000	chr7	26330000	26340000
chr7	26230000	26240000	chr7	26400000	26410000
chr7	80320000	80330000	chr7	81090000	81100000
chr7	2280000	2290000	chr7	2380000	2390000
chr7	116850000	116860000	chr7	117020000	117030000
chr7	1260000	1270000	chr7	1470000	1480000
chr7	81130000	81140000	chr7	81580000	81590000
chr7	81130000	81140000	chr7	81340000	81350000
chr7	81120000	81130000	chr7	82210000	82220000
chr7	37940000	37950000	chr7	38130000	38140000
chr7	37940000	37950000	chr7	38250000	38260000
chr7	37940000	37950000	chr7	38350000	38360000
chr7	142570000	142580000	chr7	142910000	142920000
chr7	142570000	142580000	chr7	142690000	142700000
chr7	45000000	45010000	chr7	45170000	45180000
chr7	44890000	44900000	chr7	45170000	45180000
chr7	48030000	48040000	chr7	48140000	48150000
chr7	142930000	142940000	chr7	143110000	143120000
chr7	100320000	100330000	chr7	100440000	100450000
chr7	128540000	128550000	chr7	128850000	128860000
chr7	128540000	128550000	chr7	128730000	128740000
chr7	85510000	85520000	chr7	86090000	86100000
chr7	154710000	154720000	chr7	155140000	155150000
chr7	154710000	154720000	chr7	154990000	155000000
chr7	130750000	130760000	chr7	131100000	131110000
chr7	130750000	130760000	chr7	131190000	131200000
chr7	130810000	130820000	chr7	130900000	130910000
chr7	26130000	26140000	chr7	26230000	26240000
chr7	26110000	26120000	chr7	26540000	26550000
chr7	26130000	26140000	chr7	26320000	26330000
chr7	26120000	26130000	chr7	26400000	26410000
chr7	30840000	30850000	chr7	31160000	31170000
chr7	30840000	30850000	chr7	31010000	31020000
chr7	120760000	120770000	chr7	121190000	121200000
chr7	120760000	120770000	chr7	120970000	120980000
chr7	120760000	120770000	chr7	121630000	121640000
chr7	119910000	119920000	chr7	120190000	120200000
chr7	112180000	112190000	chr7	113060000	113070000
chr7	112190000	112200000	chr7	112530000	112540000
chr7	23310000	23320000	chr7	23560000	23570000
chr7	23310000	23320000	chr7	23750000	23760000
chr7	20020000	20030000	chr7	20350000	20360000
chr7	20020000	20030000	chr7	20630000	20640000
chr7	134670000	134680000	chr7	134850000	134860000
chr7	111380000	111390000	chr7	112050000	112060000
chr7	111380000	111390000	chr7	112130000	112140000
chr7	36020000	36030000	chr7	36320000	36330000
chr7	22600000	22610000	chr7	22760000	22770000
chr7	22600000	22610000	chr7	23090000	23100000
chr7	17800000	17810000	chr7	18030000	18040000
chr7	137340000	137350000	chr7	137490000	137500000
chr7	137340000	137350000	chr7	137580000	137590000
chr7	137340000	137350000	chr7	137690000	137700000
chr7	44280000	44290000	chr7	44510000	44520000
chr7	44270000	44280000	chr7	44600000	44610000
chr7	23610000	23620000	chr7	23740000	23750000
chr7	99510000	99520000	chr7	99650000	99660000
chr7	17740000	17750000	chr7	18360000	18370000
chr7	95540000	95550000	chr7	96650000	96660000
chr7	38970000	38980000	chr7	39500000	39510000
chr7	73280000	73290000	chr7	73430000	73440000
chr7	93420000	93430000	chr7	93710000	93720000
chr7	19780000	19790000	chr7	20630000	20640000
chr7	140510000	140520000	chr7	140700000	140710000
chr7	50240000	50250000	chr7	50480000	50490000
chr7	116620000	116630000	chr7	116760000	116770000
chr7	37030000	37040000	chr7	37220000	37230000
chr7	98630000	98640000	chr7	98910000	98920000
chr7	127340000	127350000	chr7	127670000	127680000
chr7	127340000	127350000	chr7	127840000	127850000
chr7	1700000	1710000	chr7	2240000	2250000
chr7	1700000	1710000	chr7	2380000	2390000
chr7	151260000	151270000	chr7	151450000	151460000
chr7	104280000	104290000	chr7	104470000	104480000
chr7	104280000	104290000	chr7	104550000	104560000
chr7	28420000	28430000	chr7	28890000	28900000
chr7	28450000	28460000	chr7	28660000	28670000
chr7	8010000	8020000	chr7	8220000	8230000
chr7	47300000	47310000	chr7	47850000	47860000
chr7	940000	950000	chr7	1200000	1210000
chr7	950000	960000	chr7	1100000	1110000
chr7	121860000	121870000	chr7	122170000	122180000
chr7	54840000	54850000	chr7	55320000	55330000
chr7	54840000	54850000	chr7	55480000	55490000
chr7	140210000	140220000	chr7	140350000	140360000
chr7	105910000	105920000	chr7	106100000	106110000
chr7	105920000	105930000	chr7	106000000	106010000
chr7	103210000	103220000	chr7	103790000	103800000
chr7	17340000	17350000	chr7	17680000	17690000
chr7	17340000	17350000	chr7	17570000	17580000
chr7	26410000	26420000	chr7	26530000	26540000
chr7	26410000	26420000	chr7	27190000	27200000
chr7	26410000	26420000	chr7	26700000	26710000
chr7	86940000	86950000	chr7	87040000	87050000
chr7	92460000	92470000	chr7	92670000	92680000
chr7	115890000	115900000	chr7	116220000	116230000
chr7	115900000	115910000	chr7	116160000	116170000
chr7	115880000	115890000	chr7	116440000	116450000
chr7	156760000	156770000	chr7	157040000	157050000
chr7	156750000	156760000	chr7	156940000	156950000
chr7	27230000	27240000	chr7	28060000	28070000
chr7	27230000	27240000	chr7	27610000	27620000
chr7	27230000	27240000	chr7	27950000	27960000
chr7	117100000	117110000	chr7	117300000	117310000
chr7	117090000	117100000	chr7	117350000	117360000
chr7	87870000	87880000	chr7	87980000	87990000
chr7	150590000	150600000	chr7	150680000	150690000
chr7	12100000	12110000	chr7	12360000	12370000
chr7	25300000	25310000	chr7	25600000	25610000
chr7	25290000	25300000	chr7	25420000	25430000
chr7	139470000	139480000	chr7	139690000	139700000
chr7	92320000	92330000	chr7	92460000	92470000
chr7	92320000	92330000	chr7	92680000	92690000
chr7	116570000	116580000	chr7	116760000	116770000
chr7	129880000	129890000	chr7	130420000	130430000
chr7	120430000	120440000	chr7	120720000	120730000
chr7	120440000	120450000	chr7	120570000	120580000
chr7	39930000	39940000	chr7	40090000	40100000
chr7	129470000	129480000	chr7	129650000	129660000
chr7	22890000	22900000	chr7	23080000	23090000
chr7	149010000	149020000	chr7	149100000	149110000
chr7	31780000	31790000	chr7	32240000	32250000
chr7	31780000	31790000	chr7	32390000	32400000
chr7	26720000	26730000	chr7	27190000	27200000
chr7	89790000	89800000	chr7	90050000	90060000
chr7	14750000	14760000	chr7	15050000	15060000
chr7	99810000	99820000	chr7	100000000	100010000
chr7	90340000	90350000	chr7	90560000	90570000
chr7	90330000	90340000	chr7	90660000	90670000
chr7	36160000	36170000	chr7	36320000	36330000
chr7	75290000	75300000	chr7	75380000	75390000
chr7	25430000	25440000	chr7	25590000	25600000
chr7	24440000	24450000	chr7	24700000	24710000
chr7	24430000	24440000	chr7	24600000	24610000
chr7	7710000	7720000	chr7	8010000	8020000
chr7	7720000	7730000	chr7	8250000	8260000
chr7	7700000	7710000	chr7	7790000	7800000
chr7	134400000	134410000	chr7	134630000	134640000
chr7	150140000	150150000	chr7	150450000	150460000
chr7	104780000	104790000	chr7	104970000	104980000
chr7	97650000	97660000	chr7	97790000	97800000
chr7	97650000	97660000	chr7	97870000	97880000
chr7	55340000	55350000	chr7	55480000	55490000
chr7	98060000	98070000	chr7	98430000	98440000
chr7	98060000	98070000	chr7	98370000	98380000
chr7	90080000	90090000	chr7	90250000	90260000
chr7	90080000	90090000	chr7	90660000	90670000
chr7	45950000	45960000	chr7	46390000	46400000
chr7	45950000	45960000	chr7	47120000	47130000
chr7	25020000	25030000	chr7	25100000	25110000
chr7	101000000	101010000	chr7	101150000	101160000
chr7	7810000	7820000	chr7	8000000	8010000
chr7	7800000	7810000	chr7	8240000	8250000
chr7	95150000	95160000	chr7	95310000	95320000
chr7	15360000	15370000	chr7	15750000	15760000
chr7	15360000	15370000	chr7	16110000	16120000
chr7	94090000	94100000	chr7	94280000	94290000
chr7	87560000	87570000	chr7	87720000	87730000
chr7	73480000	73490000	chr7	73590000	73600000
chr7	73480000	73490000	chr7	73810000	73820000
chr7	73460000	73470000	chr7	73960000	73970000
chr7	123320000	123330000	chr7	123500000	123510000
chr7	123320000	123330000	chr7	123430000	123440000
chr7	1610000	1620000	chr7	2250000	2260000
chr7	1620000	1630000	chr7	2380000	2390000
chr7	360000	370000	chr7	900000	910000
chr7	360000	370000	chr7	810000	820000
chr7	81860000	81870000	chr7	82200000	82210000
chr7	81860000	81870000	chr7	82350000	82360000
chr7	148700000	148710000	chr7	148780000	148790000
chr7	106430000	106440000	chr7	106790000	106800000
chr7	49520000	49530000	chr7	49830000	49840000
chr7	154980000	154990000	chr7	155130000	155140000
chr7	5410000	5420000	chr7	5710000	5720000
chr7	5400000	5410000	chr7	5520000	5530000
chr7	50530000	50540000	chr7	51220000	51230000
chr7	50530000	50540000	chr7	50740000	50750000
chr7	87430000	87440000	chr7	87510000	87520000
chr7	87420000	87430000	chr7	87740000	87750000
chr7	30200000	30210000	chr7	30450000	30460000
chr7	30200000	30210000	chr7	30600000	30610000
chr7	30200000	30210000	chr7	30310000	30320000
chr7	104610000	104620000	chr7	104970000	104980000
chr7	115810000	115820000	chr7	116220000	116230000
chr7	115810000	115820000	chr7	116160000	116170000
chr7	115800000	115810000	chr7	115880000	115890000
chr7	115810000	115820000	chr7	116440000	116450000
chr7	148270000	148280000	chr7	148660000	148670000
chr7	2140000	2150000	chr7	2240000	2250000
chr7	2140000	2150000	chr7	2380000	2390000
chr7	75490000	75500000	chr7	75640000	75650000
chr7	128850000	128860000	chr7	129110000	129120000
chr7	30320000	30330000	chr7	30450000	30460000
chr7	30310000	30320000	chr7	30600000	30610000
chr7	147960000	147970000	chr7	148660000	148670000
chr7	137840000	137850000	chr7	138420000	138430000
chr7	42960000	42970000	chr7	43760000	43770000
chr7	42970000	42980000	chr7	43290000	43300000
chr7	42980000	42990000	chr7	43140000	43150000
chr7	7140000	7150000	chr7	7580000	7590000
chr7	75800000	75810000	chr7	75940000	75950000
chr7	101180000	101190000	chr7	101910000	101920000
chr7	92870000	92880000	chr7	93170000	93180000
chr7	43520000	43530000	chr7	43870000	43880000
chr7	43510000	43520000	chr7	43750000	43760000
chr7	106840000	106850000	chr7	107360000	107370000
chr7	155590000	155600000	chr7	156610000	156620000
chr7	155600000	155610000	chr7	156260000	156270000
chr7	89930000	89940000	chr7	90050000	90060000
chr7	105290000	105300000	chr7	105800000	105810000
chr7	105290000	105300000	chr7	105680000	105690000
chr7	23390000	23400000	chr7	23500000	23510000
chr7	21290000	21300000	chr7	21550000	21560000
chr7	21290000	21300000	chr7	22040000	22050000
chr7	21290000	21300000	chr7	21800000	21810000
chr7	137590000	137600000	chr7	137690000	137700000
chr7	105690000	105700000	chr7	105790000	105800000
chr7	129700000	129710000	chr7	130510000	130520000
chr7	129710000	129720000	chr7	130110000	130120000
chr7	129710000	129720000	chr7	130440000	130450000
chr7	45190000	45200000	chr7	45290000	45300000
chr7	70320000	70330000	chr7	71190000	71200000
chr7	73860000	73870000	chr7	73960000	73970000
chr7	134310000	134320000	chr7	134630000	134640000
chr7	134320000	134330000	chr7	134840000	134850000
chr7	120630000	120640000	chr7	120710000	120720000
chr7	116230000	116240000	chr7	116440000	116450000
chr7	20250000	20260000	chr7	20340000	20350000
chr7	20200000	20210000	chr7	20630000	20640000
chr7	550000	560000	chr7	890000	900000
chr7	560000	570000	chr7	780000	790000
chr7	550000	560000	chr7	810000	820000
chr7	100490000	100500000	chr7	100700000	100710000
chr7	31020000	31030000	chr7	31160000	31170000
chr7	107110000	107120000	chr7	107520000	107530000
chr7	107100000	107110000	chr7	107360000	107370000
chr7	24860000	24870000	chr7	25010000	25020000
chr7	24850000	24860000	chr7	25130000	25140000
chr7	24770000	24780000	chr7	25130000	25140000
chr7	93530000	93540000	chr7	93710000	93720000
chr7	10940000	10950000	chr7	11250000	11260000
chr7	43760000	43770000	chr7	43870000	43880000
chr7	25930000	25940000	chr7	26100000	26110000
chr7	25930000	25940000	chr7	26230000	26240000
chr7	25920000	25930000	chr7	26540000	26550000
chr7	25920000	25930000	chr7	26320000	26330000
chr7	25930000	25940000	chr7	26400000	26410000
chr7	25920000	25930000	chr7	26710000	26720000
chr7	4870000	4880000	chr7	5120000	5130000
chr7	29150000	29160000	chr7	29440000	29450000
chr7	99730000	99740000	chr7	100000000	100010000
chr7	38250000	38260000	chr7	38360000	38370000
chr7	129300000	129310000	chr7	129460000	129470000
chr7	129300000	129310000	chr7	129650000	129660000
chr7	28960000	28970000	chr7	29140000	29150000
chr7	28960000	28970000	chr7	29440000	29450000
chr7	84660000	84670000	chr7	85170000	85180000
chr7	106180000	106190000	chr7	106370000	106380000
chr7	106180000	106190000	chr7	106280000	106290000
chr7	148390000	148400000	chr7	148640000	148650000
chr7	5280000	5290000	chr7	5520000	5530000
chr7	129000000	129010000	chr7	129460000	129470000
chr7	129000000	129010000	chr7	129270000	129280000
chr7	129000000	129010000	chr7	129100000	129110000
chr7	1030000	1040000	chr7	1180000	1190000
chr7	1030000	1040000	chr7	1110000	1120000
chr7	139180000	139190000	chr7	139700000	139710000
chr7	148550000	148560000	chr7	148640000	148650000
chr7	32250000	32260000	chr7	32380000	32390000
chr7	18390000	18400000	chr7	18700000	18710000
chr7	121730000	121740000	chr7	122170000	122180000
chr7	17020000	17030000	chr7	17680000	17690000
chr7	17020000	17030000	chr7	17570000	17580000
chr7	17020000	17030000	chr7	17340000	17350000
chr7	139320000	139330000	chr7	139700000	139710000
chr7	139330000	139340000	chr7	139470000	139480000
chr7	6200000	6210000	chr7	6350000	6360000
chr7	100060000	100070000	chr7	100280000	100290000
chr7	100060000	100070000	chr7	100150000	100160000
chr7	35460000	35470000	chr7	35560000	35570000
chr7	134960000	134970000	chr7	135320000	135330000
chr7	155390000	155400000	chr7	155530000	155540000
chr7	149360000	149370000	chr7	149440000	149450000
chr7	39990000	40000000	chr7	40070000	40080000
chr7	92250000	92260000	chr7	92460000	92470000
chr7	92240000	92250000	chr7	92680000	92690000
chr7	150470000	150480000	chr7	150670000	150680000
chr7	130580000	130590000	chr7	130720000	130730000
chr7	139860000	139870000	chr7	140000000	140010000
chr7	47480000	47490000	chr7	47850000	47860000
chr7	152030000	152040000	chr7	152400000	152410000
chr7	152040000	152050000	chr7	152130000	152140000
chr7	37270000	37280000	chr7	37880000	37890000
chr7	37250000	37260000	chr7	37390000	37400000
chr7	37250000	37260000	chr7	37540000	37550000
chr7	76870000	76880000	chr7	76950000	76960000
chr7	83040000	83050000	chr7	83140000	83150000
chr7	820000	830000	chr7	900000	910000
chr7	142370000	142380000	chr7	142500000	142510000
chr7	6040000	6050000	chr7	6140000	6150000
chr7	134110000	134120000	chr7	134190000	134200000
chr7	35750000	35760000	chr7	35930000	35940000
chr7	101000000	101010000	chr7	101080000	101090000
chr7	99590000	99600000	chr7	99670000	99680000
chr7	930000	940000	chr7	1010000	1020000
chr7	75800000	75810000	chr7	75890000	75900000
chr7	4650000	4660000	chr7	4790000	4800000
chr7	86680000	86690000	chr7	86770000	86780000
chr7	1110000	1120000	chr7	1200000	1210000
chr7	37770000	37780000	chr7	37870000	37880000
chr7	128860000	128870000	chr7	128940000	128950000
chr7	26310000	26320000	chr7	26400000	26410000
chr7	56060000	56070000	chr7	56140000	56150000
chr7	83600000	83610000	chr7	84640000	84650000
chr7	3100000	3110000	chr7	3190000	3200000
chr7	7220000	7230000	chr7	7300000	7310000
chr7	5540000	5550000	chr7	5630000	5640000
chr7	155440000	155450000	chr7	155530000	155540000
chr7	55350000	55360000	chr7	55430000	55440000
chr7	134200000	134210000	chr7	134280000	134290000
chr7	44130000	44140000	chr7	44230000	44240000
chr7	138570000	138580000	chr7	138660000	138670000
chr7	7860000	7870000	chr7	8000000	8010000
chr7	119930000	119940000	chr7	120020000	120030000
chr7	150720000	150730000	chr7	150800000	150810000
chr7	150320000	150330000	chr7	150440000	150450000
chr7	100780000	100790000	chr7	100920000	100930000
chr7	128620000	128630000	chr7	128720000	128730000
chr7	30000000	30010000	chr7	30090000	30100000
chr7	104620000	104630000	chr7	104720000	104730000
chr7	66300000	66310000	chr7	66460000	66470000
chr7	104560000	104570000	chr7	104680000	104690000
chr7	128430000	128440000	chr7	128520000	128530000
chr7	96730000	96740000	chr7	97470000	97480000
chr7	150210000	150220000	chr7	150450000	150460000
chr7	129710000	129720000	chr7	129810000	129820000
chr7	77040000	77050000	chr7	77160000	77170000
chr7	98360000	98370000	chr7	98440000	98450000
chr7	82240000	82250000	chr7	82340000	82350000
chr7	5010000	5020000	chr7	5120000	5130000
chr7	64410000	64420000	chr7	64770000	64780000
chr7	150150000	150160000	chr7	150320000	150330000
chr7	151010000	151020000	chr7	151140000	151150000
chr7	149360000	149370000	chr7	149490000	149500000
chr7	128730000	128740000	chr7	128840000	128850000
chr7	28540000	28550000	chr7	28660000	28670000
chr7	127760000	127770000	chr7	127850000	127860000
chr7	158500000	158510000	chr7	158610000	158620000
chr7	98640000	98650000	chr7	98730000	98740000
chr7	94130000	94140000	chr7	94280000	94290000
chr7	44910000	44920000	chr7	44990000	45000000
chr7	17220000	17230000	chr7	17330000	17340000
chr7	134310000	134320000	chr7	134410000	134420000
chr7	156810000	156820000	chr7	156920000	156930000
chr7	137340000	137350000	chr7	137530000	137540000
chr7	93610000	93620000	chr7	93710000	93720000
chr7	6040000	6050000	chr7	6370000	6380000
chr7	21300000	21310000	chr7	21470000	21480000
chr7	69270000	69280000	chr7	69380000	69390000
chr7	138150000	138160000	chr7	138240000	138250000
chr7	131190000	131200000	chr7	131330000	131340000
chr7	106430000	106440000	chr7	106550000	106560000
chr7	37650000	37660000	chr7	37770000	37780000
chr7	2760000	2770000	chr7	2860000	2870000
chr7	135590000	135600000	chr7	135690000	135700000
chr7	102470000	102480000	chr7	102690000	102700000
chr7	22160000	22170000	chr7	22260000	22270000
chr7	126980000	126990000	chr7	127070000	127080000
chr7	22990000	23000000	chr7	23090000	23100000
chr7	101340000	101350000	chr7	101870000	101880000
chr7	5280000	5290000	chr7	5390000	5400000
chr7	124700000	124710000	chr7	125300000	125310000
chr7	18390000	18400000	chr7	18650000	18660000
chr7	81390000	81400000	chr7	81580000	81590000
chr7	150140000	150150000	chr7	150390000	150400000
chr7	5890000	5900000	chr7	6560000	6570000
chr7	137340000	137350000	chr7	137470000	137480000
chr7	155170000	155180000	chr7	155300000	155310000
chr7	156760000	156770000	chr7	156980000	156990000
chr7	158480000	158490000	chr7	158770000	158780000
chr7	105520000	105530000	chr7	105630000	105640000
chr7	158490000	158500000	chr7	158650000	158660000
chr7	22150000	22160000	chr7	22340000	22350000
chr7	30840000	30850000	chr7	30970000	30980000
chr7	130750000	130760000	chr7	131000000	131010000
chr7	107820000	107830000	chr7	108010000	108020000
chr7	123280000	123290000	chr7	123510000	123520000
chr7	141240000	141250000	chr7	141330000	141340000
chr7	114060000	114070000	chr7	114300000	114310000
chr7	17190000	17200000	chr7	17330000	17340000
chr7	110730000	110740000	chr7	111120000	111130000
chr7	123800000	123810000	chr7	124420000	124430000
chr7	18250000	18260000	chr7	18360000	18370000
chr7	69060000	69070000	chr7	69200000	69210000
chr7	126100000	126110000	chr7	126330000	126340000
chr7	129140000	129150000	chr7	129240000	129250000
chr7	69140000	69150000	chr7	69270000	69280000
chr7	144730000	144740000	chr7	145780000	145790000
chr7	7150000	7160000	chr7	7390000	7400000
chr7	148270000	148280000	chr7	148390000	148400000
chr7	16120000	16130000	chr7	16600000	16610000
chr7	140170000	140180000	chr7	140350000	140360000
chr7	105810000	105820000	chr7	106160000	106170000
chr7	87430000	87440000	chr7	87790000	87800000
chr7	36530000	36540000	chr7	36690000	36700000
chr7	42980000	42990000	chr7	43220000	43230000
chr7	139320000	139330000	chr7	139520000	139530000
chr7	149110000	149120000	chr7	149320000	149330000
chr7	22760000	22770000	chr7	23090000	23100000
chr7	94940000	94950000	chr7	95100000	95110000
chr7	7680000	7690000	chr7	8250000	8260000
chr7	32830000	32840000	chr7	33130000	33140000
chr7	91800000	91810000	chr7	92060000	92070000
chr7	104780000	104790000	chr7	105060000	105070000
chr7	17100000	17110000	chr7	17330000	17340000
chr7	21810000	21820000	chr7	22040000	22050000
chr7	138130000	138140000	chr7	138420000	138430000
chr7	26190000	26200000	chr7	26400000	26410000
chr7	147960000	147970000	chr7	148170000	148180000
chr7	25930000	25940000	chr7	26180000	26190000
chr7	101250000	101260000	chr7	101430000	101440000
chr7	140370000	140380000	chr7	140710000	140720000
chr7	63780000	63790000	chr7	64130000	64140000
chr7	117390000	117400000	chr7	117790000	117800000
chr7	121950000	121960000	chr7	122150000	122160000
chr7	100490000	100500000	chr7	100760000	100770000
chr7	138570000	138580000	chr7	138750000	138760000
chr7	66020000	66030000	chr7	66250000	66260000
chr7	12680000	12690000	chr7	13300000	13310000
chr7	106840000	106850000	chr7	107140000	107150000
chr7	94880000	94890000	chr7	95100000	95110000
chr7	7710000	7720000	chr7	8070000	8080000
chr7	7610000	7620000	chr7	8250000	8260000
chr7	134960000	134970000	chr7	135240000	135250000
chr7	151130000	151140000	chr7	151450000	151460000
chr7	41040000	41050000	chr7	41730000	41740000
chr7	140420000	140430000	chr7	140700000	140710000
chr7	69060000	69070000	chr7	69290000	69300000
chr7	27720000	27730000	chr7	27960000	27970000
chr7	80050000	80060000	chr7	80290000	80300000
chr7	106440000	106450000	chr7	106690000	106700000
chr7	26890000	26900000	chr7	27130000	27140000
chr7	101550000	101560000	chr7	101870000	101880000
chr7	30580000	30590000	chr7	30780000	30790000
chr7	45950000	45960000	chr7	47220000	47230000
chr7	7930000	7940000	chr7	8240000	8250000
chr7	129380000	129390000	chr7	129650000	129660000
chr7	35460000	35470000	chr7	35650000	35660000
chr7	42970000	42980000	chr7	43480000	43490000
chr7	129710000	129720000	chr7	130370000	130380000
chr7	156270000	156280000	chr7	156600000	156610000
chr7	73480000	73490000	chr7	73720000	73730000
chr7	117890000	117900000	chr7	118230000	118240000
chr7	36920000	36930000	chr7	37220000	37230000
chr7	90710000	90720000	chr7	91260000	91270000
chr7	150030000	150040000	chr7	150460000	150470000
chr7	79680000	79690000	chr7	80020000	80030000
chr7	98260000	98270000	chr7	98440000	98450000
chr7	90220000	90230000	chr7	90660000	90670000
chr7	24520000	24530000	chr7	24710000	24720000
chr7	100390000	100400000	chr7	100700000	100710000
chr7	92380000	92390000	chr7	92680000	92690000
chr7	27230000	27240000	chr7	27810000	27820000
chr7	1850000	1860000	chr7	2240000	2250000
chr7	33220000	33230000	chr7	33960000	33970000
chr7	40360000	40370000	chr7	40640000	40650000
chr7	98190000	98200000	chr7	98440000	98450000
chr7	90170000	90180000	chr7	90660000	90670000
chr7	137780000	137790000	chr7	138420000	138430000
chr7	42010000	42020000	chr7	42870000	42880000
chr7	123130000	123140000	chr7	123510000	123520000
chr7	26010000	26020000	chr7	26390000	26400000
chr7	79680000	79690000	chr7	80070000	80080000
chr7	105580000	105590000	chr7	105790000	105800000
chr7	39610000	39620000	chr7	40080000	40090000
chr7	131370000	131380000	chr7	131720000	131730000
chr7	139120000	139130000	chr7	139700000	139710000
chr7	91450000	91460000	chr7	92070000	92080000
chr7	87130000	87140000	chr7	87510000	87520000
chr7	21620000	21630000	chr7	22040000	22050000
chr7	26540000	26550000	chr7	27200000	27210000
chr7	93520000	93530000	chr7	94020000	94030000
chr7	69650000	69660000	chr7	70160000	70170000
chr7	117990000	118000000	chr7	118810000	118820000
chr7	29790000	29800000	chr7	30100000	30110000
chr7	128070000	128080000	chr7	128510000	128520000
chr7	81670000	81680000	chr7	82110000	82120000
chr7	110730000	110740000	chr7	111360000	111370000
chr7	33220000	33230000	chr7	33780000	33790000
chr7	38830000	38840000	chr7	39130000	39140000
chr7	19780000	19790000	chr7	20180000	20190000
chr7	25290000	25300000	chr7	25880000	25890000
chr7	155590000	155600000	chr7	156440000	156450000
chr7	46400000	46410000	chr7	47120000	47130000
chr7	69510000	69520000	chr7	70160000	70170000
chr7	30310000	30320000	chr7	30390000	30400000
chr7	86780000	86790000	chr7	86860000	86870000
chr7	99730000	99740000	chr7	99810000	99820000
chr7	137490000	137500000	chr7	137570000	137580000
chr7	142420000	142430000	chr7	142500000	142510000
chr7	24920000	24930000	chr7	25010000	25020000
chr7	36230000	36240000	chr7	36320000	36330000
chr7	43520000	43530000	chr7	43610000	43620000
chr7	92250000	92260000	chr7	92340000	92350000
chr7	105290000	105300000	chr7	105380000	105390000
chr7	105810000	105820000	chr7	105900000	105910000
chr7	106000000	106010000	chr7	106090000	106100000
chr7	131010000	131020000	chr7	131100000	131110000
chr7	154710000	154720000	chr7	154800000	154810000
chr7	66020000	66030000	chr7	66120000	66130000
chr7	131230000	131240000	chr7	131330000	131340000
chr7	150150000	150160000	chr7	150250000	150260000
chr7	150350000	150360000	chr7	150450000	150460000
chr7	7460000	7470000	chr7	7570000	7580000
chr7	73280000	73290000	chr7	73390000	73400000
chr7	148700000	148710000	chr7	148810000	148820000
chr7	90340000	90350000	chr7	90460000	90470000
chr7	139470000	139480000	chr7	139590000	139600000
chr7	92470000	92480000	chr7	92600000	92610000
chr7	107230000	107240000	chr7	107360000	107370000
chr7	116310000	116320000	chr7	116440000	116450000
chr7	134110000	134120000	chr7	134240000	134250000
chr7	135190000	135200000	chr7	135320000	135330000
chr7	43150000	43160000	chr7	43290000	43300000
chr7	97730000	97740000	chr7	97870000	97880000
chr7	151260000	151270000	chr7	151400000	151410000
chr7	8010000	8020000	chr7	8160000	8170000
chr7	29230000	29240000	chr7	29380000	29390000
chr7	98640000	98650000	chr7	98790000	98800000
chr7	129120000	129130000	chr7	129270000	129280000
chr7	100160000	100170000	chr7	100320000	100330000
chr7	86870000	86880000	chr7	87040000	87050000
chr7	128930000	128940000	chr7	129110000	129120000
chr7	148470000	148480000	chr7	148650000	148660000
chr7	2980000	2990000	chr7	3190000	3200000
chr7	23310000	23320000	chr7	23520000	23530000
chr7	63780000	63790000	chr7	64000000	64010000
chr7	69140000	69150000	chr7	69360000	69370000
chr7	105390000	105400000	chr7	105610000	105620000
chr7	360000	370000	chr7	590000	600000
chr7	152030000	152040000	chr7	152260000	152270000
chr7	81340000	81350000	chr7	81580000	81590000
chr7	129220000	129230000	chr7	129460000	129470000
chr7	129880000	129890000	chr7	130120000	130130000
chr7	22150000	22160000	chr7	22400000	22410000
chr7	73020000	73030000	chr7	73270000	73280000
chr7	20370000	20380000	chr7	20630000	20640000
chr7	137850000	137860000	chr7	138110000	138120000
chr7	151060000	151070000	chr7	151320000	151330000
chr7	154870000	154880000	chr7	155130000	155140000
chr7	1970000	1980000	chr7	2240000	2250000
chr7	17020000	17030000	chr7	17290000	17300000
chr7	36030000	36040000	chr7	36300000	36310000
chr7	94820000	94830000	chr7	95100000	95110000
chr7	22800000	22810000	chr7	23090000	23100000
chr7	54840000	54850000	chr7	55130000	55140000
chr7	73830000	73840000	chr7	74120000	74130000
chr7	47550000	47560000	chr7	47850000	47860000
chr7	142610000	142620000	chr7	142910000	142920000
chr7	86930000	86940000	chr7	87240000	87250000
chr7	14730000	14740000	chr7	15050000	15060000
[truncated: 11,293 more rows]

## Sheet: figure 2c
Figure 2c: CTCF binding motifs in GM12878 (hg19)
chr1	230000	Forward
chr1	520000	Forward
chr1	710000	Forward
chr1	800000	Forward
chr1	830000	Forward
chr1	840000	Forward
chr1	850000	Reverse
chr1	860000	Reverse
chr1	870000	Reverse
chr1	880000	Reverse
chr1	880000	Reverse
chr1	910000	Reverse
chr1	910000	Forward
chr1	930000	Forward
chr1	930000	Forward
chr1	930000	Reverse
chr1	950000	Forward
chr1	950000	Reverse
chr1	960000	Forward
chr1	960000	Forward
chr1	960000	Reverse
chr1	970000	Reverse
chr1	990000	Reverse
chr1	990000	Reverse
chr1	1050000	Forward
chr1	1100000	Reverse
chr1	1140000	Forward
chr1	1140000	Forward
chr1	1140000	Reverse
chr1	1160000	Reverse
chr1	1170000	Reverse
chr1	1180000	Reverse
chr1	1180000	Reverse
chr1	1200000	Forward
chr1	1200000	Forward
chr1	1210000	Forward
chr1	1220000	Reverse
chr1	1220000	Reverse
chr1	1230000	Forward
chr1	1230000	Forward
chr1	1240000	Forward
chr1	1240000	Forward
chr1	1240000	Forward
chr1	1240000	Forward
chr1	1270000	Forward
chr1	1280000	Forward
chr1	1280000	Forward
chr1	1300000	Reverse
chr1	1310000	Reverse
chr1	1310000	Reverse
chr1	1330000	Reverse
chr1	1330000	Reverse
chr1	1340000	Reverse
chr1	1370000	Reverse
chr1	1370000	Reverse
chr1	1370000	Forward
chr1	1440000	Reverse
chr1	1440000	Reverse
chr1	1440000	Reverse
chr1	1480000	Reverse
chr1	1500000	Forward
chr1	1530000	Forward
chr1	1530000	Forward
chr1	1550000	Reverse
chr1	1560000	Forward
chr1	1590000	Reverse
chr1	1590000	Reverse
chr1	1610000	Reverse
chr1	1650000	Reverse
chr1	1690000	Forward
chr1	1700000	Reverse
chr1	1700000	Reverse
chr1	1710000	Forward
chr1	1720000	Forward
chr1	1720000	Reverse
chr1	1720000	Reverse
chr1	1770000	Forward
chr1	1780000	Reverse
chr1	1790000	Forward
chr1	1830000	Forward
chr1	1830000	Reverse
chr1	1840000	Reverse
chr1	1850000	Reverse
chr1	1870000	Forward
chr1	1880000	Reverse
chr1	1890000	Forward
chr1	1970000	Reverse
chr1	1970000	Reverse
chr1	1980000	Reverse
chr1	2020000	Forward
chr1	2040000	Forward
chr1	2060000	Forward
chr1	2060000	Forward
chr1	2070000	Reverse
chr1	2090000	Reverse
chr1	2100000	Reverse
chr1	2120000	Forward
chr1	2140000	Forward
chr1	2150000	Reverse
chr1	2160000	Reverse
chr1	2160000	Reverse
chr1	2240000	Forward
chr1	2240000	Reverse
chr1	2310000	Reverse
chr1	2310000	Forward
chr1	2340000	Reverse
chr1	2340000	Forward
chr1	2340000	Reverse
chr1	2360000	Forward
chr1	2370000	Forward
chr1	2440000	Forward
chr1	2450000	Reverse
chr1	2460000	Reverse
chr1	2470000	Forward
chr1	2470000	Reverse
chr1	2480000	Reverse
chr1	2480000	Reverse
chr1	2480000	Reverse
chr1	2490000	Reverse
chr1	2500000	Reverse
chr1	2500000	Reverse
chr1	2510000	Forward
chr1	2520000	Reverse
chr1	2520000	Reverse
chr1	2570000	Forward
chr1	2570000	Reverse
chr1	2680000	Reverse
chr1	2700000	Reverse
chr1	2710000	Reverse
chr1	2730000	Forward
chr1	2750000	Reverse
chr1	2830000	Reverse
chr1	2920000	Forward
chr1	3200000	Reverse
chr1	3230000	Reverse
chr1	3330000	Forward
chr1	3340000	Reverse
chr1	3340000	Forward
chr1	3360000	Forward
chr1	3370000	Forward
chr1	3380000	Reverse
chr1	3390000	Forward
chr1	3400000	Reverse
chr1	3400000	Forward
chr1	3400000	Reverse
chr1	3430000	Forward
chr1	3480000	Forward
chr1	3530000	Reverse
chr1	3530000	Reverse
chr1	3530000	Reverse
chr1	3560000	Reverse
chr1	3580000	Forward
chr1	3580000	Reverse
chr1	3590000	Reverse
chr1	3590000	Forward
chr1	3610000	Forward
chr1	3640000	Reverse
chr1	3640000	Reverse
chr1	3690000	Forward
chr1	3700000	Forward
chr1	3710000	Reverse
chr1	3770000	Forward
chr1	3770000	Reverse
chr1	3810000	Reverse
chr1	3820000	Reverse
chr1	3820000	Forward
chr1	4120000	Forward
chr1	4230000	Forward
chr1	4640000	Reverse
chr1	4710000	Forward
chr1	4710000	Forward
chr1	4830000	Forward
chr1	4850000	Reverse
chr1	4880000	Reverse
chr1	5340000	Forward
chr1	5570000	Forward
chr1	5570000	Forward
chr1	5650000	Reverse
chr1	5680000	Reverse
chr1	5690000	Forward
chr1	5700000	Forward
chr1	5800000	Reverse
chr1	5810000	Reverse
chr1	5950000	Reverse
chr1	5970000	Reverse
chr1	6000000	Reverse
chr1	6030000	Reverse
chr1	6040000	Reverse
chr1	6050000	Forward
chr1	6050000	Forward
chr1	6050000	Reverse
chr1	6050000	Forward
chr1	6060000	Reverse
chr1	6080000	Forward
chr1	6080000	Reverse
chr1	6080000	Reverse
chr1	6090000	Reverse
chr1	6100000	Forward
chr1	6110000	Forward
chr1	6140000	Forward
chr1	6150000	Reverse
chr1	6160000	Forward
chr1	6160000	Forward
chr1	6200000	Forward
chr1	6220000	Forward
chr1	6230000	Reverse
chr1	6240000	Forward
chr1	6240000	Forward
chr1	6240000	Reverse
chr1	6260000	Reverse
chr1	6260000	Reverse
chr1	6260000	Reverse
chr1	6260000	Forward
chr1	6290000	Forward
chr1	6300000	Reverse
chr1	6300000	Forward
chr1	6320000	Forward
chr1	6340000	Reverse
chr1	6400000	Reverse
chr1	6400000	Forward
chr1	6410000	Reverse
chr1	6410000	Forward
chr1	6420000	Forward
chr1	6430000	Reverse
chr1	6450000	Forward
chr1	6450000	Reverse
chr1	6460000	Reverse
chr1	6460000	Forward
chr1	6470000	Reverse
chr1	6480000	Forward
chr1	6490000	Reverse
chr1	6490000	Reverse
chr1	6500000	Reverse
chr1	6500000	Forward
chr1	6500000	Reverse
chr1	6520000	Reverse
chr1	6530000	Reverse
chr1	6530000	Reverse
chr1	6540000	Forward
chr1	6550000	Reverse
chr1	6580000	Reverse
chr1	6610000	Reverse
chr1	6640000	Forward
chr1	6640000	Reverse
chr1	6660000	Reverse
chr1	6660000	Forward
chr1	6660000	Reverse
chr1	6680000	Reverse
chr1	6690000	Reverse
chr1	6700000	Reverse
chr1	6740000	Forward
chr1	6760000	Reverse
chr1	6780000	Forward
chr1	6780000	Forward
chr1	6840000	Reverse
chr1	6850000	Forward
chr1	6940000	Reverse
chr1	6990000	Reverse
chr1	7020000	Reverse
chr1	7100000	Forward
chr1	7130000	Reverse
chr1	7180000	Reverse
chr1	7260000	Reverse
chr1	7270000	Reverse
chr1	7280000	Forward
chr1	7340000	Forward
chr1	7510000	Forward
chr1	7520000	Reverse
chr1	7530000	Reverse
chr1	7590000	Reverse
chr1	7590000	Reverse
chr1	7620000	Reverse
chr1	7630000	Reverse
chr1	7700000	Reverse
chr1	7710000	Forward
chr1	7720000	Forward
chr1	7720000	Forward
chr1	7810000	Reverse
chr1	7810000	Reverse
chr1	7860000	Forward
chr1	7960000	Reverse
chr1	8000000	Reverse
chr1	8030000	Reverse
chr1	8040000	Forward
chr1	8070000	Forward
chr1	8070000	Reverse
chr1	8090000	Forward
chr1	8220000	Reverse
chr1	8290000	Reverse
chr1	8370000	Reverse
chr1	8400000	Reverse
chr1	8410000	Reverse
chr1	8430000	Forward
chr1	8450000	Forward
chr1	8460000	Forward
chr1	8490000	Reverse
chr1	8500000	Reverse
chr1	8520000	Forward
chr1	8530000	Forward
chr1	8620000	Forward
chr1	8630000	Reverse
chr1	8670000	Forward
chr1	8730000	Reverse
chr1	8760000	Reverse
chr1	8760000	Reverse
chr1	8770000	Forward
chr1	8780000	Reverse
chr1	8790000	Reverse
chr1	8820000	Reverse
chr1	8830000	Reverse
chr1	8850000	Forward
chr1	8870000	Forward
chr1	8870000	Forward
chr1	8900000	Reverse
chr1	8910000	Forward
chr1	8920000	Forward
chr1	8930000	Forward
chr1	8930000	Reverse
chr1	8960000	Reverse
chr1	8970000	Forward
chr1	9020000	Forward
chr1	9040000	Reverse
chr1	9060000	Reverse
chr1	9060000	Forward
chr1	9070000	Forward
chr1	9120000	Forward
chr1	9120000	Reverse
chr1	9130000	Forward
chr1	9160000	Reverse
chr1	9170000	Forward
chr1	9170000	Forward
chr1	9170000	Forward
chr1	9180000	Forward
chr1	9200000	Forward
chr1	9240000	Forward
chr1	9240000	Forward
chr1	9250000	Reverse
chr1	9250000	Forward
chr1	9290000	Forward
chr1	9310000	Reverse
chr1	9320000	Reverse
chr1	9340000	Forward
chr1	9350000	Forward
chr1	9410000	Reverse
chr1	9480000	Forward
chr1	9500000	Reverse
chr1	9510000	Reverse
chr1	9550000	Reverse
chr1	9550000	Forward
chr1	9600000	Forward
chr1	9630000	Reverse
chr1	9630000	Reverse
chr1	9640000	Forward
chr1	9670000	Forward
chr1	9680000	Forward
chr1	9710000	Reverse
chr1	9710000	Reverse
chr1	9710000	Reverse
chr1	9740000	Reverse
chr1	9760000	Forward
chr1	9770000	Reverse
chr1	9780000	Reverse
chr1	9780000	Forward
chr1	9780000	Forward
chr1	9840000	Forward
chr1	9880000	Forward
chr1	9920000	Forward
chr1	9920000	Reverse
chr1	9930000	Forward
chr1	9960000	Forward
chr1	9970000	Reverse
chr1	10000000	Reverse
chr1	10000000	Forward
chr1	10010000	Forward
chr1	10090000	Reverse
chr1	10090000	Reverse
chr1	10190000	Forward
chr1	10210000	Reverse
chr1	10230000	Reverse
chr1	10270000	Forward
chr1	10390000	Reverse
chr1	10430000	Forward
chr1	10450000	Forward
chr1	10480000	Reverse
chr1	10490000	Forward
chr1	10550000	Reverse
chr1	10550000	Forward
chr1	10560000	Forward
chr1	10570000	Forward
chr1	10590000	Reverse
chr1	10620000	Reverse
chr1	10650000	Forward
chr1	10750000	Reverse
chr1	10750000	Forward
chr1	10850000	Reverse
chr1	10920000	Reverse
chr1	10960000	Reverse
chr1	11000000	Reverse
chr1	11020000	Reverse
chr1	11090000	Forward
chr1	11110000	Forward
chr1	11120000	Reverse
chr1	11120000	Forward
chr1	11120000	Forward
chr1	11130000	Forward
chr1	11300000	Forward
chr1	11300000	Forward
chr1	11320000	Reverse
chr1	11340000	Forward
chr1	11380000	Forward
chr1	11390000	Forward
chr1	11420000	Forward
chr1	11420000	Reverse
chr1	11530000	Forward
chr1	11630000	Reverse
chr1	11700000	Reverse
chr1	11700000	Reverse
chr1	11710000	Reverse
chr1	11720000	Forward
chr1	11730000	Reverse
chr1	11770000	Reverse
chr1	11770000	Reverse
chr1	11800000	Reverse
chr1	11840000	Forward
chr1	11860000	Reverse
chr1	11890000	Forward
chr1	11910000	Reverse
chr1	11920000	Forward
chr1	11950000	Reverse
chr1	11960000	Reverse
chr1	11980000	Reverse
chr1	12020000	Reverse
chr1	12030000	Reverse
chr1	12040000	Reverse
chr1	12060000	Reverse
chr1	12060000	Reverse
chr1	12070000	Reverse
chr1	12080000	Forward
chr1	12090000	Reverse
chr1	12110000	Forward
chr1	12110000	Forward
chr1	12120000	Forward
chr1	12120000	Forward
chr1	12130000	Reverse
chr1	12130000	Reverse
chr1	12160000	Reverse
chr1	12170000	Forward
chr1	12180000	Forward
chr1	12200000	Reverse
chr1	12220000	Forward
chr1	12240000	Reverse
chr1	12250000	Reverse
chr1	12250000	Reverse
chr1	12260000	Reverse
chr1	12280000	Forward
chr1	12290000	Reverse
chr1	12300000	Reverse
chr1	12330000	Forward
chr1	12330000	Forward
chr1	12330000	Reverse
chr1	12370000	Forward
chr1	12390000	Forward
chr1	12460000	Forward
chr1	12480000	Reverse
chr1	12660000	Forward
chr1	12670000	Reverse
chr1	12710000	Reverse
chr1	12820000	Forward
chr1	12840000	Reverse
chr1	12840000	Forward
chr1	12980000	Forward
chr1	13030000	Forward
chr1	13380000	Reverse
chr1	13790000	Forward
chr1	13840000	Forward
chr1	13870000	Reverse
chr1	13890000	Reverse
chr1	13990000	Forward
chr1	14020000	Forward
chr1	14030000	Forward
chr1	14040000	Reverse
chr1	14050000	Reverse
chr1	14050000	Reverse
chr1	14070000	Forward
chr1	14080000	Reverse
chr1	14090000	Reverse
chr1	14130000	Reverse
chr1	14130000	Reverse
chr1	14130000	Reverse
chr1	14140000	Reverse
chr1	14150000	Reverse
chr1	14150000	Forward
chr1	14250000	Forward
chr1	14270000	Forward
chr1	14280000	Reverse
chr1	14290000	Forward
chr1	14340000	Forward
chr1	14420000	Forward
chr1	14440000	Forward
chr1	14710000	Forward
chr1	14720000	Forward
chr1	14740000	Reverse
chr1	14760000	Forward
chr1	14860000	Forward
chr1	14890000	Forward
chr1	14890000	Reverse
chr1	14930000	Forward
chr1	14930000	Forward
chr1	15050000	Reverse
chr1	15090000	Forward
chr1	15100000	Forward
chr1	15110000	Reverse
chr1	15130000	Reverse
chr1	15160000	Reverse
chr1	15170000	Forward
chr1	15170000	Reverse
chr1	15240000	Forward
chr1	15250000	Forward
chr1	15300000	Forward
chr1	15350000	Reverse
chr1	15360000	Forward
chr1	15370000	Reverse
chr1	15380000	Reverse
chr1	15380000	Forward
chr1	15420000	Forward
chr1	15430000	Forward
chr1	15450000	Forward
chr1	15470000	Forward
chr1	15480000	Reverse
chr1	15490000	Forward
chr1	15520000	Reverse
chr1	15590000	Reverse
chr1	15610000	Reverse
chr1	15610000	Forward
chr1	15630000	Reverse
chr1	15650000	Forward
chr1	15650000	Forward
chr1	15690000	Reverse
chr1	15710000	Reverse
chr1	15710000	Reverse
chr1	15740000	Forward
chr1	15750000	Reverse
chr1	15820000	Reverse
chr1	15840000	Forward
chr1	15850000	Reverse
chr1	15910000	Forward
chr1	15920000	Forward
chr1	16020000	Reverse
chr1	16040000	Reverse
chr1	16060000	Reverse
chr1	16110000	Forward
chr1	16120000	Forward
chr1	16140000	Forward
chr1	16210000	Forward
chr1	16230000	Reverse
chr1	16260000	Reverse
chr1	16270000	Forward
chr1	16270000	Reverse
chr1	16280000	Forward
chr1	16280000	Reverse
chr1	16280000	Reverse
chr1	16300000	Reverse
chr1	16310000	Forward
chr1	16320000	Reverse
chr1	16330000	Forward
chr1	16330000	Forward
chr1	16330000	Forward
chr1	16340000	Reverse
chr1	16350000	Reverse
chr1	16360000	Reverse
chr1	16380000	Reverse
chr1	16400000	Forward
chr1	16400000	Forward
chr1	16400000	Forward
chr1	16480000	Reverse
chr1	16510000	Reverse
chr1	16530000	Forward
chr1	16560000	Forward
chr1	16560000	Forward
chr1	16570000	Reverse
chr1	16610000	Forward
chr1	16670000	Forward
chr1	16680000	Reverse
chr1	16760000	Forward
chr1	16760000	Reverse
chr1	16800000	Forward
chr1	16820000	Reverse
chr1	16820000	Reverse
chr1	16910000	Forward
chr1	16940000	Reverse
chr1	16950000	Forward
chr1	16970000	Forward
chr1	16970000	Forward
chr1	17010000	Reverse
chr1	17020000	Forward
chr1	17020000	Reverse
chr1	17030000	Forward
chr1	17030000	Forward
chr1	17030000	Forward
chr1	17040000	Forward
chr1	17080000	Reverse
chr1	17230000	Forward
chr1	17240000	Forward
chr1	17270000	Reverse
chr1	17270000	Forward
chr1	17280000	Reverse
chr1	17280000	Forward
chr1	17310000	Reverse
chr1	17320000	Reverse
chr1	17370000	Reverse
chr1	17380000	Forward
chr1	17400000	Reverse
chr1	17440000	Reverse
chr1	17450000	Forward
chr1	17560000	Reverse
chr1	17560000	Forward
chr1	17600000	Reverse
chr1	17660000	Reverse
chr1	17690000	Reverse
chr1	17730000	Reverse
chr1	17740000	Forward
chr1	17760000	Reverse
chr1	17800000	Forward
chr1	17810000	Reverse
chr1	17820000	Forward
chr1	17820000	Forward
chr1	17830000	Reverse
chr1	17890000	Reverse
chr1	17920000	Reverse
chr1	17930000	Reverse
chr1	17950000	Reverse
chr1	17980000	Forward
chr1	17980000	Forward
chr1	18080000	Forward
chr1	18080000	Forward
chr1	18150000	Reverse
chr1	18230000	Reverse
chr1	18240000	Forward
chr1	18240000	Forward
chr1	18310000	Forward
chr1	18320000	Reverse
chr1	18420000	Reverse
chr1	18430000	Forward
chr1	18540000	Reverse
chr1	18550000	Forward
chr1	18560000	Reverse
chr1	18570000	Reverse
chr1	18610000	Reverse
chr1	18620000	Forward
chr1	18620000	Reverse
chr1	18640000	Reverse
chr1	18650000	Forward
chr1	18680000	Reverse
chr1	18700000	Reverse
chr1	18810000	Reverse
chr1	18850000	Reverse
chr1	18880000	Forward
chr1	18880000	Forward
chr1	18900000	Reverse
chr1	18900000	Reverse
chr1	18920000	Forward
chr1	18930000	Forward
chr1	19000000	Reverse
chr1	19120000	Reverse
chr1	19140000	Reverse
chr1	19200000	Reverse
chr1	19210000	Forward
chr1	19230000	Forward
chr1	19230000	Reverse
chr1	19240000	Forward
chr1	19250000	Forward
chr1	19270000	Forward
chr1	19280000	Forward
chr1	19290000	Reverse
chr1	19290000	Reverse
chr1	19350000	Reverse
chr1	19360000	Forward
chr1	19380000	Forward
chr1	19420000	Forward
chr1	19440000	Reverse
chr1	19460000	Reverse
chr1	19470000	Forward
chr1	19500000	Forward
chr1	19530000	Forward
chr1	19550000	Forward
chr1	19560000	Reverse
chr1	19590000	Reverse
chr1	19660000	Forward
chr1	19670000	Forward
chr1	19700000	Forward
chr1	19710000	Forward
chr1	19760000	Forward
chr1	19770000	Forward
chr1	19790000	Reverse
chr1	19810000	Forward
chr1	19900000	Reverse
chr1	19960000	Forward
chr1	19970000	Reverse
chr1	19970000	Forward
chr1	19980000	Reverse
chr1	19980000	Reverse
chr1	19980000	Forward
chr1	19990000	Reverse
chr1	20030000	Reverse
chr1	20040000	Forward
chr1	20080000	Forward
chr1	20120000	Forward
chr1	20130000	Reverse
chr1	20200000	Forward
chr1	20240000	Forward
chr1	20300000	Forward
chr1	20400000	Reverse
chr1	20420000	Reverse
chr1	20430000	Reverse
chr1	20470000	Reverse
chr1	20480000	Reverse
chr1	20490000	Forward
chr1	20520000	Reverse
chr1	20530000	Forward
chr1	20540000	Reverse
chr1	20550000	Forward
chr1	20590000	Forward
chr1	20650000	Forward
chr1	20680000	Forward
chr1	20690000	Reverse
chr1	20700000	Forward
chr1	20750000	Reverse
chr1	20820000	Reverse
chr1	20840000	Forward
chr1	20900000	Forward
chr1	20950000	Forward
chr1	20960000	Forward
chr1	20980000	Reverse
chr1	20980000	Reverse
chr1	21020000	Forward
chr1	21020000	Forward
chr1	21020000	Forward
chr1	21050000	Reverse
chr1	21250000	Forward
chr1	21290000	Reverse
chr1	21300000	Forward
chr1	21310000	Forward
chr1	21310000	Reverse
chr1	21520000	Reverse
chr1	21540000	Forward
chr1	21540000	Forward
chr1	21550000	Forward
chr1	21570000	Reverse
chr1	21580000	Forward
chr1	21590000	Reverse
chr1	21620000	Forward
chr1	21660000	Reverse
chr1	21690000	Reverse
chr1	21690000	Forward
chr1	21710000	Forward
chr1	21790000	Reverse
chr1	21810000	Forward
chr1	21810000	Reverse
chr1	21820000	Reverse
chr1	21830000	Forward
chr1	21830000	Reverse
chr1	21860000	Reverse
chr1	21860000	Forward
chr1	21900000	Reverse
chr1	21920000	Reverse
chr1	21930000	Forward
chr1	21980000	Forward
chr1	21980000	Reverse
chr1	21980000	Reverse
chr1	21990000	Forward
chr1	22020000	Forward
chr1	22060000	Forward
chr1	22100000	Reverse
chr1	22140000	Forward
chr1	22190000	Forward
chr1	22190000	Reverse
chr1	22200000	Reverse
chr1	22210000	Forward
chr1	22220000	Reverse
chr1	22290000	Reverse
chr1	22300000	Forward
chr1	22330000	Reverse
chr1	22340000	Reverse
chr1	22350000	Reverse
chr1	22360000	Forward
chr1	22430000	Forward
chr1	22450000	Forward
chr1	22460000	Reverse
chr1	22480000	Forward
chr1	22530000	Reverse
chr1	22550000	Forward
chr1	22600000	Reverse
chr1	22640000	Reverse
chr1	22700000	Reverse
chr1	22740000	Reverse
chr1	22740000	Forward
chr1	22960000	Reverse
chr1	22960000	Reverse
chr1	22980000	Forward
chr1	22980000	Forward
chr1	22990000	Forward
chr1	23000000	Forward
chr1	23030000	Forward
chr1	23050000	Reverse
chr1	23110000	Forward
chr1	23180000	Reverse
chr1	23250000	Reverse
chr1	23290000	Reverse
chr1	23300000	Forward
chr1	23300000	Forward
chr1	23340000	Forward
chr1	23420000	Forward
chr1	23500000	Reverse
chr1	23500000	Reverse
chr1	23510000	Reverse
chr1	23530000	Reverse
chr1	23540000	Forward
chr1	23670000	Reverse
chr1	23690000	Forward
chr1	23730000	Reverse
chr1	23810000	Forward
chr1	23820000	Forward
chr1	23850000	Forward
chr1	23850000	Forward
chr1	23860000	Reverse
chr1	23870000	Forward
chr1	23880000	Forward
chr1	23890000	Reverse
chr1	23930000	Forward
chr1	23960000	Reverse
chr1	23960000	Reverse
chr1	23980000	Forward
chr1	23990000	Reverse
chr1	24010000	Forward
chr1	24040000	Forward
chr1	24040000	Forward
chr1	24050000	Reverse
chr1	24070000	Reverse
chr1	24070000	Reverse
chr1	24090000	Forward
chr1	24120000	Reverse
chr1	24120000	Reverse
chr1	24130000	Forward
chr1	24130000	Forward
chr1	24130000	Forward
chr1	24180000	Reverse
chr1	24190000	Reverse
chr1	24230000	Forward
chr1	24240000	Reverse
chr1	24240000	Reverse
chr1	24270000	Forward
chr1	24280000	Forward
chr1	24300000	Forward
chr1	24350000	Reverse
chr1	24390000	Forward
chr1	24420000	Forward
chr1	24430000	Reverse
chr1	24470000	Forward
chr1	24480000	Forward
chr1	24480000	Forward
chr1	24480000	Forward
chr1	24520000	Forward
chr1	24520000	Forward
chr1	24580000	Reverse
chr1	24630000	Reverse
chr1	24630000	Reverse
chr1	24710000	Forward
chr1	24710000	Reverse
chr1	24710000	Reverse
chr1	24710000	Reverse
chr1	24740000	Forward
chr1	24740000	Reverse
chr1	24850000	Reverse
chr1	24860000	Forward
chr1	24910000	Reverse
chr1	24910000	Forward
chr1	24960000	Reverse
chr1	24960000	Reverse
chr1	25010000	Forward
chr1	25010000	Forward
chr1	25070000	Forward
chr1	25070000	Forward
chr1	25070000	Forward
chr1	25150000	Reverse
chr1	25160000	Reverse
chr1	25170000	Forward
chr1	25170000	Forward
chr1	25180000	Forward
chr1	25190000	Forward
chr1	25220000	Reverse
chr1	25230000	Reverse
chr1	25250000	Forward
chr1	25250000	Reverse
chr1	25250000	Forward
chr1	25260000	Reverse
chr1	25270000	Reverse
chr1	25270000	Forward
chr1	25280000	Forward
chr1	25280000	Forward
chr1	25280000	Forward
chr1	25310000	Forward
chr1	25350000	Forward
chr1	25350000	Forward
chr1	25350000	Reverse
chr1	25350000	Forward
chr1	25360000	Forward
chr1	25360000	Reverse
chr1	25360000	Reverse
chr1	25390000	Reverse
chr1	25420000	Forward
chr1	25420000	Reverse
chr1	25440000	Forward
chr1	25450000	Forward
chr1	25470000	Reverse
chr1	25520000	Forward
chr1	25530000	Reverse
chr1	25540000	Reverse
chr1	25560000	Forward
chr1	25570000	Reverse
chr1	25570000	Forward
chr1	25650000	Reverse
chr1	25660000	Reverse
chr1	25720000	Forward
chr1	25760000	Forward
chr1	25800000	Forward
chr1	25810000	Forward
chr1	25810000	Reverse
chr1	25820000	Reverse
chr1	25830000	Forward
chr1	25840000	Reverse
chr1	25850000	Reverse
chr1	25850000	Forward
chr1	25860000	Forward
chr1	25890000	Reverse
chr1	25890000	Forward
chr1	25910000	Forward
chr1	25930000	Forward
chr1	25930000	Forward
chr1	25940000	Forward
chr1	25940000	Forward
chr1	26010000	Reverse
chr1	26020000	Forward
chr1	26070000	Reverse
chr1	26080000	Reverse
chr1	26120000	Reverse
chr1	26120000	Reverse
chr1	26130000	Reverse
chr1	26130000	Reverse
chr1	26140000	Forward
chr1	26160000	Forward
chr1	26200000	Reverse
chr1	26220000	Forward
chr1	26230000	Forward
chr1	26320000	Reverse
chr1	26330000	Reverse
chr1	26330000	Reverse
chr1	26350000	Reverse
chr1	26360000	Forward
chr1	26360000	Forward
chr1	26430000	Forward
chr1	26430000	Forward
chr1	26470000	Reverse
chr1	26480000	Reverse
chr1	26490000	Reverse
chr1	26490000	Forward
chr1	26510000	Forward
chr1	26530000	Forward
chr1	26560000	Reverse
chr1	26560000	Reverse
chr1	26560000	Forward
chr1	26600000	Forward
chr1	26600000	Reverse
chr1	26600000	Reverse
chr1	26610000	Forward
chr1	26610000	Reverse
chr1	26640000	Reverse
chr1	26680000	Reverse
chr1	26690000	Reverse
chr1	26710000	Reverse
chr1	26720000	Reverse
chr1	26740000	Reverse
chr1	26790000	Reverse
chr1	26820000	Forward
chr1	26850000	Reverse
chr1	26860000	Forward
chr1	26860000	Forward
chr1	26860000	Forward
chr1	26860000	Forward
chr1	26860000	Reverse
chr1	26910000	Reverse
chr1	26920000	Forward
chr1	26920000	Forward
chr1	26930000	Reverse
chr1	26940000	Forward
chr1	27000000	Reverse
chr1	27010000	Forward
chr1	27040000	Reverse
chr1	27050000	Forward
chr1	27070000	Reverse
chr1	27110000	Forward
chr1	27110000	Reverse
chr1	27110000	Reverse
chr1	27110000	Reverse
chr1	27130000	Forward
chr1	27140000	Forward
chr1	27150000	Forward
chr1	27150000	Reverse
chr1	27160000	Reverse
chr1	27160000	Reverse
chr1	27170000	Forward
chr1	27170000	Forward
chr1	27180000	Reverse
chr1	27180000	Reverse
chr1	27200000	Reverse
chr1	27210000	Reverse
chr1	27280000	Reverse
chr1	27290000	Forward
chr1	27310000	Reverse
chr1	27320000	Forward
chr1	27370000	Forward
chr1	27370000	Forward
chr1	27420000	Reverse
chr1	27420000	Reverse
chr1	27420000	Forward
chr1	27430000	Reverse
chr1	27430000	Forward
chr1	27460000	Reverse
chr1	27480000	Reverse
chr1	27520000	Forward
chr1	27610000	Reverse
chr1	27620000	Forward
chr1	27620000	Forward
chr1	27650000	Forward
chr1	27680000	Forward
chr1	27680000	Reverse
chr1	27690000	Forward
chr1	27690000	Forward
chr1	27710000	Reverse
chr1	27710000	Reverse
chr1	27710000	Forward
chr1	27710000	Forward
chr1	27720000	Reverse
chr1	27720000	Forward
chr1	27720000	Forward
chr1	27740000	Forward
chr1	27750000	Reverse
chr1	27750000	Forward
chr1	27830000	Forward
chr1	27840000	Reverse
chr1	27870000	Forward
chr1	27880000	Forward
chr1	27890000	Forward
chr1	27900000	Reverse
chr1	27900000	Forward
chr1	27920000	Forward
chr1	27920000	Forward
chr1	27930000	Reverse
chr1	27930000	Reverse
chr1	27930000	Forward
chr1	27930000	Forward
chr1	27940000	Reverse
chr1	27970000	Forward
chr1	27980000	Reverse
chr1	27980000	Forward
chr1	27980000	Reverse
chr1	27990000	Forward
chr1	27990000	Reverse
chr1	27990000	Forward
chr1	28040000	Reverse
chr1	28050000	Forward
chr1	28080000	Forward
chr1	28150000	Reverse
chr1	28180000	Reverse
chr1	28190000	Forward
chr1	28210000	Forward
chr1	28210000	Reverse
chr1	28250000	Reverse
chr1	28260000	Forward
chr1	28270000	Reverse
chr1	28280000	Forward
chr1	28300000	Reverse
chr1	28360000	Forward
chr1	28410000	Forward
chr1	28410000	Reverse
chr1	28410000	Forward
chr1	28430000	Reverse
chr1	28470000	Reverse
chr1	28500000	Forward
chr1	28500000	Forward
chr1	28530000	Reverse
chr1	28570000	Forward
chr1	28680000	Forward
chr1	28690000	Reverse
chr1	28690000	Forward
chr1	28730000	Forward
chr1	28760000	Reverse
chr1	28790000	Reverse
chr1	28840000	Forward
chr1	28840000	Forward
chr1	28900000	Forward
chr1	28920000	Reverse
chr1	28960000	Reverse
chr1	28970000	Reverse
chr1	28970000	Reverse
chr1	28980000	Reverse
chr1	28990000	Forward
chr1	29060000	Forward
chr1	29080000	Reverse
chr1	29100000	Reverse
chr1	29110000	Forward
chr1	29110000	Forward
chr1	29170000	Forward
chr1	29200000	Reverse
chr1	29200000	Forward
chr1	29210000	Reverse
chr1	29210000	Reverse
chr1	29220000	Forward
chr1	29360000	Reverse
chr1	29440000	Reverse
chr1	29440000	Reverse
chr1	29500000	Reverse
chr1	29520000	Reverse
chr1	29520000	Reverse
chr1	29550000	Reverse
chr1	29560000	Forward
chr1	29570000	Forward
chr1	29650000	Forward
chr1	29660000	Forward
chr1	29660000	Reverse
chr1	29700000	Forward
chr1	29720000	Reverse
chr1	29730000	Forward
chr1	29740000	Reverse
chr1	29780000	Reverse
chr1	29830000	Forward
chr1	30120000	Reverse
chr1	30160000	Forward
chr1	30170000	Forward
chr1	30170000	Reverse
chr1	30170000	Forward
chr1	30180000	Reverse
chr1	30260000	Forward
chr1	30320000	Reverse
chr1	30340000	Forward
chr1	30380000	Forward
chr1	30550000	Reverse
chr1	30570000	Reverse
chr1	30580000	Reverse
chr1	30700000	Reverse
chr1	30790000	Forward
chr1	30820000	Forward
chr1	30850000	Reverse
chr1	30880000	Forward
chr1	31070000	Reverse
chr1	31170000	Reverse
chr1	31180000	Reverse
chr1	31180000	Reverse
chr1	31190000	Forward
chr1	31190000	Reverse
chr1	31190000	Reverse
chr1	31210000	Reverse
chr1	31220000	Forward
chr1	31220000	Reverse
chr1	31230000	Forward
chr1	31230000	Reverse
chr1	31250000	Reverse
chr1	31250000	Forward
chr1	31250000	Forward
chr1	31270000	Forward
chr1	31310000	Forward
chr1	31320000	Reverse
chr1	31340000	Forward
chr1	31380000	Reverse
chr1	31400000	Reverse
chr1	31450000	Forward
chr1	31450000	Forward
chr1	31620000	Forward
chr1	31630000	Forward
chr1	31650000	Forward
chr1	31650000	Reverse
chr1	31650000	Forward
chr1	31650000	Forward
chr1	31680000	Reverse
chr1	31760000	Reverse
chr1	31800000	Reverse
chr1	31840000	Reverse
chr1	31860000	Forward
chr1	31860000	Forward
chr1	31890000	Forward
chr1	31890000	Reverse
chr1	31890000	Reverse
chr1	31930000	Forward
chr1	31970000	Reverse
chr1	31980000	Forward
chr1	32010000	Reverse
chr1	32010000	Forward
chr1	32010000	Reverse
chr1	32020000	Forward
chr1	32050000	Forward
chr1	32050000	Reverse
chr1	32080000	Forward
chr1	32080000	Forward
chr1	32090000	Reverse
chr1	32100000	Reverse
chr1	32120000	Forward
chr1	32130000	Reverse
chr1	32130000	Reverse
chr1	32140000	Reverse
chr1	32170000	Forward
chr1	32170000	Reverse
chr1	32170000	Forward
chr1	32180000	Reverse
chr1	32210000	Reverse
chr1	32220000	Forward
chr1	32220000	Forward
chr1	32220000	Forward
chr1	32230000	Forward
chr1	32250000	Forward
chr1	32280000	Forward
chr1	32300000	Forward
chr1	32320000	Reverse
chr1	32400000	Reverse
chr1	32400000	Forward
chr1	32420000	Reverse
chr1	32420000	Reverse
chr1	32440000	Forward
chr1	32440000	Forward
chr1	32460000	Reverse
chr1	32520000	Reverse
chr1	32530000	Forward
chr1	32570000	Reverse
chr1	32570000	Forward
chr1	32590000	Reverse
chr1	32660000	Forward
chr1	32680000	Forward
chr1	32680000	Forward
chr1	32700000	Forward
chr1	32700000	Reverse
chr1	32710000	Reverse
chr1	32750000	Reverse
chr1	32780000	Reverse
chr1	32790000	Forward
chr1	32800000	Forward
chr1	32810000	Reverse
chr1	32820000	Reverse
chr1	32830000	Reverse
chr1	32860000	Forward
chr1	32870000	Reverse
chr1	32910000	Forward
chr1	32910000	Forward
chr1	32930000	Forward
chr1	32960000	Reverse
chr1	32980000	Forward
chr1	32980000	Forward
chr1	33070000	Forward
chr1	33080000	Reverse
chr1	33160000	Reverse
chr1	33170000	Forward
chr1	33190000	Forward
chr1	33200000	Reverse
chr1	33210000	Forward
chr1	33230000	Reverse
chr1	33250000	Reverse
chr1	33280000	Forward
chr1	33280000	Forward
chr1	33290000	Forward
chr1	33330000	Reverse
chr1	33340000	Forward
chr1	33350000	Reverse
chr1	33350000	Reverse
chr1	33350000	Forward
chr1	33390000	Reverse
chr1	33390000	Forward
chr1	33460000	Reverse
chr1	33470000	Reverse
chr1	33520000	Reverse
chr1	33550000	Reverse
chr1	33560000	Forward
chr1	33560000	Reverse
chr1	33570000	Forward
chr1	33580000	Reverse
chr1	33590000	Reverse
chr1	33590000	Forward
chr1	33600000	Forward
chr1	33610000	Reverse
chr1	33680000	Forward
chr1	33760000	Forward
chr1	33760000	Reverse
chr1	33830000	Reverse
chr1	33830000	Forward
chr1	33890000	Reverse
chr1	33920000	Reverse
chr1	33930000	Reverse
chr1	34070000	Reverse
chr1	34090000	Reverse
chr1	34090000	Forward
chr1	34100000	Reverse
chr1	34100000	Forward
chr1	34110000	Forward
chr1	34200000	Forward
chr1	34300000	Forward
chr1	34340000	Forward
chr1	34470000	Reverse
chr1	34570000	Reverse
chr1	34570000	Forward
chr1	34620000	Forward
chr1	34620000	Reverse
chr1	34750000	Forward
chr1	34760000	Forward
chr1	34800000	Forward
chr1	34820000	Reverse
chr1	34860000	Forward
chr1	34880000	Reverse
chr1	34920000	Forward
chr1	35010000	Forward
chr1	35010000	Forward
chr1	35050000	Reverse
chr1	35060000	Reverse
chr1	35100000	Forward
chr1	35140000	Reverse
chr1	35200000	Reverse
chr1	35210000	Reverse
chr1	35250000	Forward
chr1	35250000	Forward
chr1	35310000	Reverse
chr1	35320000	Reverse
chr1	35330000	Reverse
chr1	35350000	Reverse
chr1	35360000	Forward
chr1	35380000	Forward
chr1	35450000	Forward
chr1	35510000	Forward
chr1	35570000	Reverse
chr1	35650000	Reverse
chr1	35660000	Forward
chr1	35680000	Reverse
chr1	35730000	Forward
chr1	35760000	Reverse
chr1	35900000	Forward
chr1	35900000	Reverse
chr1	35910000	Forward
chr1	35920000	Reverse
chr1	35970000	Reverse
chr1	36010000	Reverse
chr1	36030000	Reverse
chr1	36030000	Forward
chr1	36110000	Reverse
chr1	36180000	Reverse
chr1	36190000	Reverse
chr1	36230000	Reverse
chr1	36240000	Forward
chr1	36320000	Forward
chr1	36340000	Forward
chr1	36350000	Forward
chr1	36360000	Forward
chr1	36400000	Forward
chr1	36550000	Forward
chr1	36550000	Forward
chr1	36560000	Forward
chr1	36560000	Forward
chr1	36560000	Forward
chr1	36600000	Reverse
chr1	36610000	Forward
chr1	36620000	Forward
chr1	36650000	Forward
chr1	36650000	Reverse
chr1	36670000	Forward
chr1	36680000	Reverse
chr1	36690000	Forward
chr1	36750000	Reverse
chr1	36760000	Reverse
chr1	36770000	Forward
chr1	36800000	Reverse
chr1	36830000	Reverse
chr1	36850000	Reverse
chr1	36850000	Forward
chr1	36880000	Reverse
chr1	36910000	Forward
chr1	36910000	Forward
chr1	36930000	Reverse
chr1	36980000	Forward
chr1	36990000	Forward
chr1	37000000	Forward
chr1	37010000	Forward
chr1	37040000	Forward
chr1	37070000	Forward
chr1	37110000	Reverse
chr1	37160000	Forward
chr1	37170000	Forward
chr1	37190000	Reverse
chr1	37320000	Forward
chr1	37460000	Forward
chr1	37480000	Reverse
chr1	37480000	Forward
chr1	37490000	Reverse
chr1	37500000	Forward
chr1	37500000	Reverse
chr1	37550000	Reverse
chr1	37560000	Forward
chr1	37590000	Reverse
chr1	37600000	Forward
chr1	37640000	Reverse
chr1	37770000	Reverse
chr1	37770000	Reverse
chr1	37780000	Reverse
chr1	37850000	Forward
chr1	37890000	Reverse
chr1	37920000	Forward
chr1	37920000	Forward
chr1	37930000	Forward
chr1	37940000	Forward
chr1	37940000	Reverse
chr1	37950000	Reverse
chr1	37970000	Forward
chr1	37980000	Forward
chr1	38020000	Forward
chr1	38060000	Forward
chr1	38080000	Forward
chr1	38140000	Reverse
chr1	38140000	Reverse
chr1	38150000	Forward
chr1	38230000	Reverse
chr1	38240000	Reverse
chr1	38260000	Forward
chr1	38270000	Forward
chr1	38280000	Forward
chr1	38320000	Forward
chr1	38320000	Forward
chr1	38320000	Reverse
chr1	38340000	Reverse
chr1	38350000	Forward
chr1	38380000	Forward
chr1	38380000	Forward
chr1	38400000	Reverse
chr1	38440000	Reverse
chr1	38450000	Reverse
chr1	38470000	Forward
chr1	38470000	Reverse
chr1	38480000	Reverse
chr1	38490000	Forward
chr1	38490000	Forward
chr1	38500000	Forward
chr1	38500000	Forward
chr1	38510000	Reverse
chr1	38510000	Forward
chr1	38520000	Reverse
chr1	38530000	Reverse
chr1	38530000	Forward
chr1	38550000	Reverse
chr1	38590000	Forward
chr1	38610000	Reverse
chr1	38670000	Forward
chr1	38710000	Reverse
chr1	38720000	Forward
chr1	38790000	Reverse
chr1	38820000	Forward
chr1	38860000	Reverse
chr1	38950000	Forward
chr1	38960000	Forward
chr1	38960000	Reverse
chr1	38980000	Reverse
chr1	38990000	Forward
chr1	39000000	Forward
chr1	39020000	Forward
chr1	39050000	Reverse
chr1	39070000	Forward
chr1	39080000	Reverse
chr1	39280000	Forward
chr1	39280000	Reverse
chr1	39300000	Reverse
chr1	39310000	Forward
chr1	39350000	Forward
chr1	39420000	Reverse
chr1	39550000	Forward
chr1	39550000	Reverse
chr1	39560000	Forward
chr1	39560000	Forward
chr1	39590000	Forward
chr1	39600000	Forward
chr1	39640000	Forward
chr1	39650000	Forward
chr1	39650000	Forward
chr1	39720000	Reverse
chr1	39730000	Forward
chr1	39820000	Reverse
chr1	39840000	Reverse
chr1	39850000	Reverse
chr1	39870000	Reverse
chr1	39870000	Reverse
chr1	39930000	Forward
chr1	39950000	Forward
chr1	39970000	Forward
chr1	40000000	Reverse
chr1	40040000	Reverse
chr1	40070000	Forward
chr1	40070000	Reverse
chr1	40100000	Reverse
chr1	40110000	Reverse
chr1	40110000	Reverse
chr1	40120000	Reverse
chr1	40130000	Forward
chr1	40130000	Forward
chr1	40160000	Forward
chr1	40180000	Reverse
chr1	40250000	Reverse
chr1	40260000	Forward
chr1	40260000	Reverse
chr1	40280000	Forward
chr1	40290000	Reverse
chr1	40360000	Reverse
chr1	40380000	Reverse
chr1	40380000	Forward
chr1	40430000	Reverse
chr1	40480000	Reverse
chr1	40490000	Reverse
chr1	40500000	Forward
chr1	40520000	Forward
chr1	40540000	Forward
chr1	40550000	Forward
chr1	40560000	Reverse
chr1	40600000	Forward
chr1	40610000	Forward
chr1	40620000	Reverse
chr1	40630000	Reverse
chr1	40640000	Reverse
chr1	40660000	Reverse
chr1	40770000	Reverse
chr1	40770000	Reverse
chr1	40770000	Reverse
chr1	40780000	Reverse
chr1	40780000	Forward
chr1	40800000	Reverse
chr1	40810000	Forward
chr1	40820000	Forward
chr1	40840000	Forward
chr1	40870000	Reverse
chr1	40900000	Reverse
chr1	40910000	Forward
chr1	40990000	Forward
chr1	41050000	Forward
chr1	41060000	Reverse
chr1	41070000	Forward
chr1	41090000	Forward
chr1	41090000	Forward
chr1	41110000	Forward
chr1	41110000	Reverse
chr1	41130000	Reverse
chr1	41130000	Reverse
chr1	41150000	Forward
chr1	41150000	Forward
chr1	41180000	Reverse
chr1	41230000	Reverse
chr1	41230000	Forward
chr1	41280000	Reverse
chr1	41300000	Reverse
chr1	41310000	Forward
chr1	41310000	Reverse
chr1	41320000	Forward
chr1	41320000	Forward
chr1	41410000	Reverse
chr1	41410000	Reverse
chr1	41440000	Forward
chr1	41460000	Reverse
chr1	41500000	Forward
chr1	41580000	Reverse
chr1	41700000	Reverse
chr1	41720000	Forward
chr1	41730000	Forward
chr1	41740000	Forward
chr1	41770000	Forward
chr1	41780000	Forward
chr1	41790000	Forward
chr1	41820000	Forward
chr1	41880000	Reverse
chr1	41880000	Reverse
chr1	41890000	Reverse
chr1	41900000	Forward
chr1	41930000	Forward
chr1	41930000	Forward
chr1	41940000	Reverse
chr1	41950000	Forward
chr1	41960000	Forward
chr1	41970000	Forward
chr1	41980000	Forward
chr1	42030000	Forward
chr1	42030000	Forward
chr1	42040000	Reverse
chr1	42120000	Reverse
chr1	42160000	Forward
chr1	42190000	Forward
chr1	42220000	Forward
chr1	42230000	Reverse
chr1	42240000	Reverse
chr1	42250000	Forward
chr1	42260000	Reverse
chr1	42260000	Reverse
chr1	42270000	Forward
chr1	42270000	Forward
chr1	42300000	Reverse
chr1	42300000	Forward
chr1	42330000	Reverse
chr1	42350000	Reverse
chr1	42440000	Forward
chr1	42480000	Forward
chr1	42500000	Forward
chr1	42610000	Forward
chr1	42620000	Forward
chr1	42630000	Reverse
chr1	42640000	Forward
chr1	42780000	Forward
chr1	42790000	Reverse
chr1	42800000	Reverse
chr1	42800000	Reverse
chr1	42860000	Forward
chr1	42940000	Forward
chr1	42970000	Forward
chr1	42970000	Forward
chr1	43040000	Forward
chr1	43110000	Reverse
chr1	43120000	Reverse
chr1	43140000	Forward
chr1	43150000	Forward
chr1	43190000	Reverse
chr1	43200000	Reverse
chr1	43200000	Reverse
chr1	43210000	Reverse
chr1	43220000	Reverse
chr1	43220000	Reverse
chr1	43230000	Reverse
chr1	43240000	Forward
chr1	43280000	Forward
chr1	43370000	Forward
chr1	43380000	Forward
chr1	43380000	Reverse
chr1	43390000	Forward
chr1	43410000	Forward
chr1	43500000	Reverse
chr1	43530000	Reverse
chr1	43540000	Reverse
chr1	43600000	Reverse
chr1	43660000	Forward
chr1	43690000	Forward
chr1	43690000	Forward
chr1	43700000	Forward
chr1	43780000	Reverse
chr1	43820000	Reverse
chr1	43830000	Reverse
chr1	43840000	Reverse
chr1	43880000	Reverse
chr1	43990000	Forward
chr1	44050000	Reverse
chr1	44070000	Forward
chr1	44110000	Forward
chr1	44170000	Reverse
chr1	44220000	Forward
chr1	44240000	Forward
chr1	44370000	Forward
chr1	44370000	Reverse
chr1	44390000	Forward
chr1	44390000	Forward
chr1	44400000	Reverse
chr1	44400000	Reverse
chr1	44410000	Reverse
chr1	44430000	Forward
chr1	44430000	Reverse
chr1	44440000	Forward
chr1	44440000	Forward
chr1	44450000	Reverse
chr1	44460000	Forward
chr1	44460000	Forward
chr1	44470000	Forward
chr1	44490000	Reverse
chr1	44500000	Reverse
chr1	44510000	Reverse
chr1	44550000	Forward
chr1	44560000	Forward
chr1	44630000	Reverse
chr1	44670000	Forward
chr1	44680000	Forward
chr1	44690000	Reverse
chr1	44700000	Forward
chr1	44700000	Reverse
chr1	44780000	Reverse
chr1	44820000	Reverse
chr1	44840000	Forward
chr1	45010000	Reverse
chr1	45030000	Forward
chr1	45060000	Reverse
chr1	45070000	Reverse
chr1	45070000	Forward
chr1	45110000	Reverse
chr1	45120000	Forward
chr1	45140000	Reverse
chr1	45140000	Reverse
chr1	45150000	Forward
chr1	45170000	Forward
chr1	45180000	Forward
chr1	45190000	Forward
chr1	45190000	Forward
chr1	45210000	Forward
chr1	45250000	Forward
chr1	45250000	Reverse
chr1	45250000	Reverse
chr1	45260000	Forward
chr1	45260000	Forward
chr1	45280000	Forward
chr1	45280000	Reverse
chr1	45290000	Forward
chr1	45300000	Forward
chr1	45390000	Forward
chr1	45470000	Forward
chr1	45480000	Forward
chr1	45480000	Forward
chr1	45690000	Reverse
chr1	45760000	Reverse
chr1	45760000	Reverse
chr1	45790000	Reverse
chr1	45790000	Forward
chr1	45800000	Forward
chr1	45800000	Forward
chr1	45820000	Forward
chr1	45840000	Reverse
chr1	45870000	Forward
chr1	45950000	Forward
chr1	45950000	Reverse
chr1	45960000	Reverse
chr1	45970000	Forward
chr1	45970000	Forward
chr1	45980000	Reverse
chr1	46030000	Reverse
chr1	46030000	Forward
chr1	46040000	Forward
chr1	46100000	Forward
chr1	46210000	Forward
chr1	46210000	Reverse
chr1	46250000	Reverse
chr1	46270000	Forward
chr1	46270000	Reverse
chr1	46300000	Reverse
chr1	46340000	Reverse
chr1	46460000	Reverse
chr1	46480000	Reverse
chr1	46500000	Forward
chr1	46590000	Forward
chr1	46630000	Reverse
chr1	46640000	Reverse
chr1	46640000	Forward
chr1	46650000	Reverse
chr1	46660000	Reverse
chr1	46680000	Reverse
chr1	46710000	Forward
chr1	46710000	Reverse
chr1	46760000	Forward
chr1	46760000	Reverse
chr1	46770000	Forward
chr1	46790000	Forward
chr1	46800000	Forward
chr1	46800000	Reverse
chr1	46810000	Reverse
chr1	46870000	Forward
chr1	46870000	Forward
chr1	46870000	Reverse
chr1	46890000	Forward
chr1	46900000	Forward
chr1	46900000	Forward
chr1	46910000	Forward
chr1	46910000	Forward
chr1	46940000	Forward
chr1	46950000	Forward
chr1	46990000	Reverse
chr1	46990000	Forward
chr1	47000000	Reverse
chr1	47010000	Reverse
chr1	47010000	Forward
chr1	47060000	Reverse
chr1	47080000	Forward
chr1	47190000	Reverse
chr1	47200000	Forward
chr1	47210000	Forward
chr1	47230000	Reverse
chr1	47340000	Forward
chr1	47340000	Forward
chr1	47400000	Forward
chr1	47430000	Reverse
chr1	47450000	Reverse
chr1	47460000	Reverse
chr1	47550000	Reverse
chr1	47550000	Reverse
chr1	47600000	Reverse
chr1	47630000	Reverse
chr1	47640000	Reverse
chr1	47640000	Forward
chr1	47650000	Forward
chr1	47720000	Reverse
chr1	47790000	Forward
chr1	47790000	Forward
chr1	47800000	Forward
chr1	47850000	Forward
chr1	47870000	Reverse
chr1	47880000	Forward
chr1	47890000	Reverse
chr1	47890000	Forward
chr1	47890000	Forward
chr1	47900000	Forward
chr1	47900000	Forward
chr1	47910000	Forward
chr1	47910000	Reverse
chr1	47960000	Forward
chr1	47990000	Forward
chr1	47990000	Forward
chr1	48010000	Reverse
chr1	48170000	Reverse
chr1	48170000	Forward
chr1	48170000	Reverse
chr1	48190000	Reverse
chr1	48200000	Forward
chr1	48220000	Reverse
chr1	48390000	Reverse
chr1	48410000	Forward
chr1	48430000	Forward
chr1	48460000	Forward
chr1	48520000	Reverse
chr1	48550000	Forward
chr1	48570000	Forward
chr1	48660000	Reverse
chr1	48660000	Reverse
chr1	48680000	Forward
chr1	48690000	Reverse
chr1	48700000	Reverse
chr1	48960000	Reverse
chr1	48960000	Forward
chr1	48990000	Reverse
chr1	49010000	Forward
chr1	49030000	Reverse
chr1	49030000	Forward
chr1	49130000	Reverse
chr1	49140000	Forward
chr1	49140000	Reverse
chr1	49150000	Forward
chr1	49160000	Reverse
chr1	49210000	Reverse
chr1	49280000	Reverse
chr1	49330000	Reverse
chr1	49330000	Reverse
chr1	49380000	Forward
chr1	49500000	Forward
chr1	50510000	Reverse
chr1	50540000	Reverse
chr1	50570000	Reverse
chr1	50730000	Reverse
chr1	50790000	Forward
chr1	50790000	Reverse
chr1	50790000	Reverse
chr1	50810000	Reverse
chr1	50830000	Forward
chr1	50830000	Forward
chr1	51070000	Reverse
chr1	51070000	Reverse
chr1	51080000	Forward
chr1	51160000	Reverse
chr1	51200000	Reverse
chr1	51210000	Forward
chr1	51240000	Forward
chr1	51330000	Forward
chr1	51390000	Forward
chr1	51420000	Reverse
chr1	51430000	Reverse
chr1	51430000	Forward
chr1	51430000	Forward
chr1	51430000	Reverse
chr1	51510000	Reverse
chr1	51520000	Reverse
chr1	51550000	Forward
chr1	51650000	Reverse
chr1	51650000	Reverse
chr1	51680000	Forward
chr1	51760000	Reverse
chr1	51770000	Forward
chr1	51770000	Reverse
chr1	51780000	Forward
chr1	51800000	Forward
chr1	51810000	Reverse
chr1	51910000	Forward
chr1	52000000	Reverse
chr1	52030000	Reverse
chr1	52030000	Reverse
chr1	52090000	Forward
chr1	52120000	Forward
chr1	52180000	Forward
chr1	52230000	Reverse
chr1	52340000	Forward
chr1	52360000	Forward
chr1	52390000	Forward
chr1	52390000	Reverse
chr1	52430000	Forward
chr1	52460000	Reverse
chr1	52510000	Forward
chr1	52530000	Reverse
chr1	52590000	Forward
chr1	52600000	Forward
chr1	52650000	Forward
chr1	52730000	Reverse
chr1	52760000	Reverse
chr1	52790000	Forward
chr1	52810000	Reverse
chr1	52820000	Forward
chr1	52830000	Forward
chr1	52830000	Reverse
chr1	52870000	Reverse
chr1	53010000	Forward
chr1	53130000	Reverse
chr1	53150000	Reverse
chr1	53150000	Forward
chr1	53160000	Forward
chr1	53210000	Reverse
chr1	53290000	Reverse
chr1	53300000	Forward
chr1	53370000	Reverse
chr1	53370000	Forward
chr1	53380000	Reverse
chr1	53430000	Reverse
chr1	53600000	Reverse
chr1	53640000	Reverse
chr1	53640000	Reverse
chr1	53650000	Reverse
chr1	53720000	Reverse
chr1	53730000	Forward
chr1	53740000	Forward
chr1	53750000	Forward
chr1	53750000	Forward
chr1	53780000	Forward
chr1	53780000	Reverse
chr1	53790000	Forward
chr1	53790000	Forward
chr1	53820000	Reverse
chr1	53850000	Reverse
chr1	53860000	Forward
chr1	53890000	Reverse
chr1	53910000	Forward
chr1	53910000	Forward
chr1	53930000	Reverse
chr1	53930000	Reverse
chr1	53950000	Forward
chr1	54000000	Forward
chr1	54050000	Forward
chr1	54050000	Reverse
chr1	54140000	Reverse
chr1	54150000	Reverse
chr1	54180000	Forward
chr1	54180000	Reverse
chr1	54220000	Reverse
chr1	54220000	Forward
chr1	54270000	Reverse
chr1	54280000	Forward
chr1	54300000	Reverse
chr1	54320000	Forward
chr1	54340000	Forward
chr1	54350000	Forward
chr1	54370000	Forward
chr1	54410000	Forward
chr1	54410000	Reverse
chr1	54420000	Reverse
chr1	54440000	Reverse
chr1	54450000	Forward
chr1	54530000	Forward
chr1	54540000	Reverse
chr1	54570000	Forward
chr1	54580000	Forward
chr1	54590000	Forward
chr1	54640000	Forward
chr1	54730000	Forward
chr1	54740000	Forward
chr1	54770000	Forward
chr1	54780000	Forward
chr1	54820000	Forward
chr1	54820000	Forward
chr1	54860000	Forward
chr1	54870000	Forward
chr1	54870000	Forward
chr1	54890000	Forward
chr1	54930000	Reverse
chr1	54950000	Forward
chr1	54950000	Reverse
chr1	54950000	Reverse
chr1	54960000	Forward
chr1	54970000	Forward
chr1	54980000	Reverse
chr1	55000000	Reverse
chr1	55010000	Reverse
chr1	55120000	Reverse
chr1	55130000	Forward
chr1	55180000	Forward
chr1	55230000	Forward
chr1	55250000	Reverse
chr1	55260000	Reverse
chr1	55260000	Reverse
chr1	55270000	Reverse
chr1	55310000	Reverse
chr1	55410000	Forward
[truncated: 59,080 more rows]

## Sheet: figure 2b+2e
Figure 2b:
	Peakachu CTCF	Peakachu H3K27ac
promoter-enhancer	0.3392	0.3711
enhancer-enhancer	0.4142	0.4576
promoter-promoter	0.1251	0.1387
enhancer-None	0.334	0.3122
promoter-None	0.1638	0.1561
No regulatory elements	0.1706	0.1554
Figure 2e: feature importance from Random Forests
CTCF Model
0.001147	0.0008471	0.0005275	0.0004284	0.0003429	0.0003566	0.0003177	0.0003671	0.0006103	0.0009497	0.00115
0.0007265	0.0005867	0.0004456	0.000479	0.0004009	0.0003001	0.0002719	0.0003899	0.0005209	0.0008127	0.0008625
0.0005815	0.0004396	0.0004124	0.0002947	0.0005381	0.004502	0.002883	0.0002646	0.0003784	0.0005376	0.0008341
0.0003696	0.0003751	0.0003484	0.003096	0.005891	0.01009	0.001003	0.0005016	0.0002599	0.0003917	0.0004603
0.0003659	0.0009282	0.001065	0.008723	0.008898	0.03339	0.008418	0.0009325	0.0002577	0.0002976	0.0003953
0.001893	0.0009211	0.001873	0.02506	0.03232	0.05571	0.03664	0.01693	0.004226	0.0002921	0.0003147
0.0006839	0.004084	0.0009415	0.01079	0.02984	0.02532	0.04232	0.006171	0.00209	0.001365	0.000355
0.0007815	0.0008213	0.00396	0.004065	0.006606	0.04406	0.0135	0.0009673	0.0003153	0.0003104	0.0003996
0.0006865	0.000469	0.0008729	0.0006102	0.01175	0.008679	0.001821	0.0003507	0.0003813	0.0004447	0.0005236
0.0006092	0.0005585	0.0005023	0.000757	0.001015	0.00114	0.0009708	0.0004351	0.0003888	0.00057	0.0007385
0.001001	0.001021	0.000655	0.0004324	0.00356	0.007154	0.0005402	0.0003819	0.0005729	0.0006901	0.0007739
H3K27ac Model
0.0006577	0.0006215	0.0004501	0.0004064	0.0004446	0.00335	0.001708	0.0003495	0.0003398	0.0003826	0.0004082
0.0007088	0.0005856	0.0005083	0.0003631	0.004091	0.005115	0.003203	0.0003603	0.0004185	0.000454	0.0004254
0.0007938	0.0006078	0.0006877	0.00079	0.004051	0.006405	0.01225	0.0005641	0.001031	0.0004078	0.0004425
0.0007342	0.0007029	0.000458	0.01055	0.01449	0.0185	0.007325	0.001059	0.0009709	0.0004046	0.0004118
0.0005601	0.003918	0.004557	0.02321	0.01421	0.04069	0.0175	0.008204	0.009605	0.004186	0.0007177
0.0007851	0.0008967	0.001574	0.02469	0.03215	0.06418	0.04297	0.02862	0.00721	0.001746	0.001317
0.000681	0.0007449	0.00119	0.009408	0.02628	0.02494	0.04272	0.007229	0.004562	0.0005782	0.0008576
0.001267	0.001058	0.001294	0.0007252	0.005225	0.03218	0.01029	0.0007991	0.0004709	0.0005962	0.0005034
0.002311	0.00161	0.001035	0.0007669	0.002093	0.006283	0.0006606	0.003116	0.0005238	0.0005146	0.0005744
0.002592	0.002518	0.001873	0.001148	0.0005023	0.00043	0.002427	0.0005955	0.0006659	0.0007103	0.0006383
0.003646	0.003216	0.002305	0.001147	0.0006336	0.001247	0.0005751	0.000762	0.000878	0.001265	0.0009034

## Sheet: figure 2f
Figure 2f
target name	fraction	fold enrichment
MTA2	0.2791	1.834
SMAD5	0.09949	2.428
MAZ	0.2524	2.938
SIN3A	0.1359	2.601
KAT2A	0.00263	2.959
ZNF592	0.1711	3.412
UBTF	0.02025	3.073
KDM1A	0.004164	1.921
CUX1	0.07928	2.467
PKNOX1	0.3122	2.126
GATAD2B	0.2666	2.43
RFX5	0.07806	2.603
RELB	0.3064	2.111
CREM	0.2799	2.262
SIX5	0.06456	2.239
FOXK2	0.0554	2.063
BCL11A	0.1676	1.988
POLR2A	0.2476	2.32
HDAC2	0.01749	2.541
BATF	0.2765	1.883
MTA3	0.1566	2.409
E4F1	0.06903	2.153
EBF1	0.2818	1.997
CEBPB	0.03366	2.503
ZBED1	0.1218	2.322
ZSCAN29	0.1016	2.814
ARID3A	0.2167	2.39
SMC3	0.7175	4.576
ETV6	0.009554	1.566
REST	0.0667	2.06
NR2F1	0.3139	2.159
ESRRA	0.06679	2.884
BMI1	0.1314	2.156
LARP7	0.218	2.785
ELF1	0.317	2.432
SMARCA5	0.2748	3.07
SMAD1	0.1073	2.37
SPI1	0.3323	1.832
TBX21	0.3023	2.01
TAF1	0.1583	2.396
ZEB1	0.09712	2.793
BRCA1	0.02253	2.461
TRIM22	0.3968	4.035
RXRA	0.0341	3.451
TBP	0.1739	2.454
MYB	0.04698	2.687
PBX3	0.1425	2.279
NFIC	0.2496	2.027
ARNT	0.1931	2.349
MAX	0.1896	2.717
MEF2C	0.1257	2.332
IRF4	0.2542	2.573
NBN	0.3071	2.485
ZNF24	0.1868	2.366
EP300	0.1564	1.97
IKZF2	0.3415	2.058
RAD51	0.1729	2.102
HSF1	0.04076	2.954
ZBTB33	0.1053	2.402
JUND	0.08822	2.352
ELK1	0.09489	2.671
HDGF	0.209	2.558
PAX5	0.2616	2.578
STAT3	0.08086	2.817
IRF3	0.02634	2.381
CHD2	0.1729	2.583
CBX5	0.0873	1.968
CTCF	0.7318	3.975
MXI1	0.209	2.623
MLLT1	0.2784	2.352
NFATC1	0.1384	2.267
GABPA	0.07477	1.958
BHLHE40	0.3847	2.15
STAT5A	0.1131	2.501
YY1	0.4989	3.556
NR2C1	0.1167	2.229
JUNB	0.2389	1.812
CBFB	0.1935	2.37
KLF5	0.1485	2.561
USF2	0.0948	2.492
ETS1	0.1448	2.506
TBL1XR1	0.169	2.65
WRNIP1	0.1111	3.258
E2F8	0.08437	2.584
NRF1	0.06618	2.477
RAD21	0.7574	3.891
BCL3	0.1738	2.123
IRF5	0.03081	2.105
SKIL	0.2369	2.533
MEF2B	0.2966	2.073
ZNF217	0.1785	2.181
NFYB	0.1252	2.041
CHD4	0.01332	2.28
CBX3	0.002191	1.436
ATF7	0.3052	1.969
ZNF143	0.6751	3.995
ZNF687	0.2235	2.238
HCFC1	0.11	2.501
IKZF1	0.09528	2.064
ASH2L	0.07214	2.519
EED	0.2791	2.266
ZZZ3	0.00802	2.586
TCF7	0.09778	2.197
RCOR1	0.1224	2.7
RBBP5	0.0206	2.535
ATF2	0.1011	1.066
BCLAF1	0.2689	3.118
ZFP36	0.1184	2.384
ZNF207	0.1955	2.981
NKRF	0.1815	2.461
RUNX3	0.5273	2.26
CHD1	0.08174	2.663
BACH1	0.2143	2.366
NFXL1	0.03638	2.106
CEBPZ	0.01499	2.064
USF1	0.0987	2.383
MAFK	0.06307	1.721
PAX8	0.04576	2.563
NR2C2	0.01359	2.379
NFATC3	0.1933	2.107
TARDBP	0.2493	2.589
DPF2	0.2984	2.122
YBX1	0.03103	2.676
EZH2	0.02424	2.858
MEF2A	0.2204	2.357
NFYA	0.01473	2.215
ZBTB40	0.1653	2.108
STAT1	0.1329	3.099
ZNF384	0.1718	2.746
RB1	0.2746	3.435
SRF	0.1397	2.418
E2F4	0.06092	2.73
TCF12	0.2472	2.476
H3K27me3	0.2703	1.349
H3K27ac	0.3799	2.016
H2AFZ	0.4745	2.284
H3K4me3	0.3171	2.232
H4K20me1	0.3362	1.531
H3K4me2	0.5688	1.902
H3K79me2	0.2046	2.032
H3K36me3	0.2609	1.766
H3K9ac	0.3778	2.233
H3K4me1	0.4928	2.03

## Sheet: figure 3, loops
Figure 3: Peakachu loops merged from CTCF and H3K27ac models							Figure 3: HiCCUPS loops called in GM12878							Figure 3: Fit-Hi-C loops called in GM12878 (pooled)
chr20	11180000	11190000	chr20	11520000	11530000		chr10	95310000	95320000	chr10	95430000	95440000		chr17	74110000	74120000	chr17	74280000	74290000
chr8	110350000	110360000	chr8	110560000	110570000		chr10	81150000	81160000	chr10	81220000	81230000		chr17	71250000	71260000	chr17	71360000	71370000
chr16	10610000	10620000	chr16	10820000	10830000		chr10	11650000	11660000	chr10	11760000	11770000		chr17	66770000	66780000	chr17	67230000	67240000
chr2	37640000	37650000	chr2	38050000	38060000		chr10	102090000	102100000	chr10	102190000	102200000		chr17	57830000	57840000	chr17	57920000	57930000
chr3	112450000	112460000	chr3	112690000	112700000		chr10	71270000	71280000	chr10	71390000	71400000		chr17	55930000	55940000	chr17	56070000	56080000
chr2	149870000	149880000	chr2	150410000	150420000		chr10	72030000	72040000	chr10	72100000	72110000		chr17	47650000	47660000	chr17	47770000	47780000
chr5	173470000	173480000	chr5	173740000	173750000		chr10	82200000	82210000	chr10	82260000	82270000		chr17	46410000	46420000	chr17	46670000	46680000
chr17	48560000	48570000	chr17	48700000	48710000		chr10	35410000	35420000	chr10	35500000	35510000		chr17	43350000	43360000	chr17	43460000	43470000
chr12	102560000	102570000	chr12	103130000	103140000		chr10	105170000	105180000	chr10	105240000	105250000		chr17	42280000	42290000	chr17	42400000	42410000
chr5	86360000	86370000	chr5	86640000	86650000		chr10	97450000	97460000	chr10	97600000	97610000		chr17	41770000	41780000	chr17	41830000	41840000
chr10	64360000	64370000	chr10	64580000	64590000		chr10	97990000	98000000	chr10	98050000	98060000		chr17	41650000	41660000	chr17	41750000	41760000
chr11	32830000	32840000	chr11	33080000	33090000		chr10	106050000	106060000	chr10	106100000	106110000		chr17	40480000	40490000	chr17	40550000	40560000
chr6	32390000	32400000	chr6	32660000	32670000		chr10	30700000	30710000	chr10	30820000	30830000		chr17	34300000	34310000	chr17	34470000	34480000
chr5	145670000	145680000	chr5	145800000	145810000		chr10	103640000	103650000	chr10	103770000	103780000		chr17	6950000	6960000	chr17	7040000	7050000
chr5	130210000	130220000	chr5	130430000	130440000		chr10	85900000	85910000	chr10	85960000	85970000		chr17	260000	270000	chr17	600000	610000
chr13	50550000	50560000	chr13	51370000	51380000		chr10	97520000	97530000	chr10	97590000	97600000		chr17	5490000	5500000	chr17	6330000	6340000
chr5	95680000	95690000	chr5	95930000	95940000		chr10	90590000	90600000	chr10	90690000	90700000		chr17	78400000	78410000	chr17	78950000	78960000
chr10	94720000	94730000	chr10	95110000	95120000		chr10	103590000	103600000	chr10	103770000	103780000		chr17	62100000	62110000	chr17	62210000	62220000
chr5	178160000	178170000	chr5	178280000	178290000		chr10	70760000	70770000	chr10	70850000	70860000		chr17	6810000	6820000	chr17	6900000	6910000
chr15	96410000	96420000	chr15	96580000	96590000		chr10	75640000	75650000	chr10	75690000	75700000		chr17	73900000	73910000	chr17	74000000	74010000
chr14	61090000	61100000	chr14	61490000	61500000		chr10	11550000	11560000	chr10	11760000	11770000		chr17	59710000	59720000	chr17	59910000	59920000
chr11	18560000	18570000	chr11	18670000	18680000		chr10	112560000	112570000	chr10	112630000	112640000		chr17	33320000	33330000	chr17	33440000	33450000
chr2	30440000	30450000	chr2	30660000	30670000		chr10	98830000	98840000	chr10	98960000	98970000		chr17	55200000	55210000	chr17	55820000	55830000
chr14	104270000	104280000	chr14	104440000	104450000		chr10	75290000	75300000	chr10	75400000	75410000		chr17	33640000	33650000	chr17	33860000	33870000
chr3	100180000	100190000	chr3	100310000	100320000		chr10	97000000	97010000	chr10	97120000	97130000		chr17	47390000	47400000	chr17	47470000	47480000
chr12	12520000	12530000	chr12	12760000	12770000		chr10	13700000	13710000	chr10	13810000	13820000		chr17	72370000	72380000	chr17	72450000	72460000
chr5	1160000	1170000	chr5	1640000	1650000		chr10	125340000	125350000	chr10	125720000	125730000		chr17	29760000	29770000	chr17	29850000	29860000
chr4	75860000	75870000	chr4	76020000	76030000		chr10	11650000	11660000	chr10	11710000	11720000		chr17	19410000	19420000	chr17	19660000	19670000
chr5	115910000	115920000	chr5	116040000	116050000		chr10	98400000	98410000	chr10	98460000	98470000		chr17	42850000	42860000	chr17	42940000	42950000
chr12	75910000	75920000	chr12	76430000	76440000		chr10	71980000	71990000	chr10	72120000	72130000		chr17	32520000	32530000	chr17	32680000	32690000
chr19	7740000	7750000	chr19	7860000	7870000		chr10	112190000	112200000	chr10	112240000	112250000		chr17	47930000	47940000	chr17	48070000	48080000
chr12	52550000	52560000	chr12	52670000	52680000		chr10	112070000	112080000	chr10	112300000	112310000		chr17	36710000	36720000	chr17	36820000	36830000
chrX	56830000	56840000	chrX	57000000	57010000		chr10	43890000	43900000	chr10	43940000	43950000		chr17	27290000	27300000	chr17	27440000	27450000
chr10	15030000	15040000	chr10	15140000	15150000		chr10	14640000	14650000	chr10	14690000	14700000		chr17	54890000	54900000	chr17	55010000	55020000
chr6	13330000	13340000	chr6	13530000	13540000		chr10	104260000	104270000	chr10	104340000	104350000		chr17	7810000	7820000	chr17	7890000	7900000
chr7	139860000	139870000	chr7	140000000	140010000		chr10	70800000	70810000	chr10	70850000	70860000		chr17	57390000	57400000	chr17	57510000	57520000
chr3	171360000	171370000	chr3	171480000	171490000		chr10	115550000	115560000	chr10	115860000	115870000		chr17	56380000	56390000	chr17	56520000	56530000
chr10	30700000	30710000	chr10	30820000	30830000		chr10	3820000	3830000	chr10	3910000	3920000		chr17	55930000	55940000	chr17	56190000	56200000
chr14	45430000	45440000	chr14	45550000	45560000		chr10	134270000	134280000	chr10	134450000	134460000		chr17	7760000	7770000	chr17	7890000	7900000
chr16	11620000	11630000	chr16	11730000	11740000		chr10	72570000	72580000	chr10	72630000	72640000		chr17	45300000	45310000	chr17	45390000	45400000
chr1	182930000	182940000	chr1	183090000	183100000		chr10	105470000	105480000	chr10	105610000	105620000		chr17	25680000	25690000	chr17	25920000	25930000
chr11	102210000	102220000	chr11	102360000	102370000		chr10	97040000	97050000	chr10	97120000	97130000		chr17	70720000	70730000	chr17	71180000	71190000
chr1	50830000	50840000	chr1	51650000	51660000		chr10	88460000	88470000	chr10	88650000	88660000		chr17	74180000	74190000	chr17	74240000	74250000
chr12	104860000	104870000	chr12	104970000	104980000		chr10	90790000	90800000	chr10	90970000	90980000		chr17	46890000	46900000	chr17	46950000	46960000
chr5	41280000	41290000	chr5	41840000	41850000		chr10	71000000	71010000	chr10	71140000	71150000		chr17	48270000	48280000	chr17	48360000	48370000
chr1	199080000	199090000	chr1	199200000	199210000		chr10	91020000	91030000	chr10	91130000	91140000		chr17	43210000	43220000	chr17	43270000	43280000
chr5	110880000	110890000	chr5	111480000	111490000		chr10	64370000	64380000	chr10	64570000	64580000		chr17	19890000	19900000	chr17	20010000	20020000
chr1	233590000	233600000	chr1	233740000	233750000		chr10	72220000	72230000	chr10	72280000	72290000		chr17	36060000	36070000	chr17	36150000	36160000
chr11	44120000	44130000	chr11	44930000	44940000		chr10	32540000	32550000	chr10	32630000	32640000		chr17	39890000	39900000	chr17	39950000	39960000
chr3	44040000	44050000	chr3	44150000	44160000		chr10	49430000	49440000	chr10	49490000	49500000		chr17	75080000	75090000	chr17	75240000	75250000
chr5	63520000	63530000	chr5	63900000	63910000		chr10	104670000	104680000	chr10	104820000	104830000		chr17	43290000	43300000	chr17	43460000	43470000
chr14	89500000	89510000	chr14	90380000	90390000		chr10	129870000	129880000	chr10	129940000	129950000		chr17	80310000	80320000	chr17	80370000	80380000
chr5	38430000	38440000	chr5	38800000	38810000		chr10	112170000	112180000	chr10	112260000	112270000		chr17	19260000	19270000	chr17	19350000	19360000
chrX	19910000	19920000	chrX	20450000	20460000		chr10	112110000	112120000	chr10	112170000	112180000		chr17	48930000	48940000	chr17	49030000	49040000
chr5	61750000	61760000	chr5	62070000	62080000		chr10	52190000	52200000	chr10	52260000	52270000		chr17	43720000	43730000	chr17	43900000	43910000
chr14	93690000	93700000	chr14	94080000	94090000		chr10	30680000	30690000	chr10	30870000	30880000		chr17	64710000	64720000	chr17	64900000	64910000
chr5	145920000	145930000	chr5	146340000	146350000		chr10	93840000	93850000	chr10	94190000	94200000		chr17	26130000	26140000	chr17	26200000	26210000
chr5	16790000	16800000	chr5	17180000	17190000		chr10	104590000	104600000	chr10	104660000	104670000		chr17	36500000	36510000	chr17	36560000	36570000
chr19	33920000	33930000	chr19	34260000	34270000		chr10	11560000	11570000	chr10	11650000	11660000		chr17	28130000	28140000	chr17	28260000	28270000
chr5	14720000	14730000	chr5	15000000	15010000		chr10	6050000	6060000	chr10	6120000	6130000		chr17	46570000	46580000	chr17	46660000	46670000
chr11	11050000	11060000	chr11	11800000	11810000		chr10	5850000	5860000	chr10	5910000	5920000		chr17	3630000	3640000	chr17	3720000	3730000
chr5	126890000	126900000	chr5	127530000	127540000		chr10	11220000	11230000	chr10	11300000	11310000		chr17	17250000	17260000	chr17	17540000	17550000
chr1	246170000	246180000	chr1	246610000	246620000		chr10	94270000	94280000	chr10	94330000	94340000		chr17	31110000	31120000	chr17	31230000	31240000
chr1	152160000	152170000	chr1	152420000	152430000		chr10	101600000	101610000	chr10	101800000	101810000		chr17	34290000	34300000	chr17	34840000	34850000
chr5	64250000	64260000	chr5	64780000	64790000		chr10	72300000	72310000	chr10	72520000	72530000		chr17	73310000	73320000	chr17	73390000	73400000
chr17	10540000	10550000	chr17	10740000	10750000		chr10	95130000	95140000	chr10	95240000	95250000		chr17	41470000	41480000	chr17	41550000	41560000
chr5	94300000	94310000	chr5	94590000	94600000		chr10	101730000	101740000	chr10	101800000	101810000		chr17	4110000	4120000	chr17	4310000	4320000
chr1	29200000	29210000	chr1	29520000	29530000		chr10	5480000	5490000	chr10	5660000	5670000		chr17	1470000	1480000	chr17	1530000	1540000
chr1	174230000	174240000	chr1	174710000	174720000		chr10	74870000	74880000	chr10	74920000	74930000		chr17	76100000	76110000	chr17	76170000	76180000
chr5	114970000	114980000	chr5	115400000	115410000		chr10	112110000	112120000	chr10	112260000	112270000		chr17	55970000	55980000	chr17	56070000	56080000
chr1	62640000	62650000	chr1	62870000	62880000		chr10	90690000	90700000	chr10	90740000	90750000		chr17	75420000	75430000	chr17	75480000	75490000
chr1	244960000	244970000	chr1	245200000	245210000		chr10	120950000	120960000	chr10	121170000	121180000		chr17	29880000	29890000	chr17	30170000	30180000
chr14	64260000	64270000	chr14	64760000	64770000		chr10	105360000	105370000	chr10	105440000	105450000		chr17	7720000	7730000	chr17	7890000	7900000
chr14	62630000	62640000	chr14	63740000	63750000		chr10	22930000	22940000	chr10	22990000	23000000		chr17	66250000	66260000	chr17	66450000	66460000
chr1	203830000	203840000	chr1	204090000	204100000		chr10	75600000	75610000	chr10	75690000	75700000		chr17	34300000	34310000	chr17	34390000	34400000
chr1	20540000	20550000	chr1	20810000	20820000		chr10	63660000	63670000	chr10	63740000	63750000		chr17	73630000	73640000	chr17	73740000	73750000
chr9	100830000	100840000	chr9	101550000	101560000		chr10	103590000	103600000	chr10	103830000	103840000		chr17	48100000	48110000	chr17	48160000	48170000
chr5	73190000	73200000	chr5	73940000	73950000		chr10	13750000	13760000	chr10	13810000	13820000		chr17	38450000	38460000	chr17	38510000	38520000
chr5	111880000	111890000	chr5	112090000	112100000		chr10	103360000	103370000	chr10	103530000	103540000		chr17	34400000	34410000	chr17	34470000	34480000
chr5	96080000	96090000	chr5	96490000	96500000		chr10	11550000	11560000	chr10	11790000	11800000		chr17	53070000	53080000	chr17	53370000	53380000
chr5	174370000	174380000	chr5	174870000	174880000		chr10	101320000	101330000	chr10	101370000	101380000		chr17	47510000	47520000	chr17	47620000	47630000
chr13	26150000	26160000	chr13	26640000	26650000		chr10	64370000	64380000	chr10	64440000	64450000		chr17	28430000	28440000	chr17	28660000	28670000
chr11	86160000	86170000	chr11	86520000	86530000		chr10	27010000	27020000	chr10	27150000	27160000		chr17	65370000	65380000	chr17	65470000	65480000
chr1	116680000	116690000	chr1	117030000	117040000		chr10	88150000	88160000	chr10	88340000	88350000		chr17	79700000	79710000	chr17	79760000	79770000
chr6	108860000	108870000	chr6	109390000	109400000		chr10	13200000	13210000	chr10	13340000	13350000		chr17	74860000	74870000	chr17	75050000	75060000
chr13	109610000	109620000	chr13	110760000	110770000		chr10	71170000	71180000	chr10	71260000	71270000		chr17	74300000	74310000	chr17	74390000	74400000
chr5	149940000	149950000	chr5	150220000	150230000		chr10	121440000	121450000	chr10	121620000	121630000		chr17	65360000	65370000	chr17	65680000	65690000
chr14	65880000	65890000	chr14	66280000	66290000		chr10	49750000	49760000	chr10	49860000	49870000		chr17	1950000	1960000	chr17	2140000	2150000
chr5	39940000	39950000	chr5	40690000	40700000		chr10	102970000	102980000	chr10	103320000	103330000		chr17	1270000	1280000	chr17	1410000	1420000
chr19	9240000	9250000	chr19	9900000	9910000		chr10	118550000	118560000	chr10	118930000	118940000		chr17	36830000	36840000	chr17	36890000	36900000
chr5	53810000	53820000	chr5	54140000	54150000		chr10	11210000	11220000	chr10	11280000	11290000		chr17	65370000	65380000	chr17	65590000	65600000
chr1	66420000	66430000	chr1	66700000	66710000		chr10	96940000	96950000	chr10	97120000	97130000		chr17	61500000	61510000	chr17	61680000	61690000
chr12	1760000	1770000	chr12	2040000	2050000		chr10	73070000	73080000	chr10	73330000	73340000		chr17	45910000	45920000	chr17	45970000	45980000
chr13	100300000	100310000	chr13	101160000	101170000		chr10	13410000	13420000	chr10	13480000	13490000		chr17	8310000	8320000	chr17	8650000	8660000
chr8	126130000	126140000	chr8	126440000	126450000		chr10	99440000	99450000	chr10	99490000	99500000		chr17	74010000	74020000	chr17	74290000	74300000
chr1	172710000	172720000	chr1	173170000	173180000		chr10	45420000	45430000	chr10	45470000	45480000		chr17	73280000	73290000	chr17	73400000	73410000
chr5	171900000	171910000	chr5	172120000	172130000		chr10	69450000	69460000	chr10	69530000	69540000		chr17	18860000	18870000	chr17	18920000	18930000
chr11	122080000	122090000	chr11	122370000	122380000		chr10	59940000	59950000	chr10	60040000	60050000		chr17	42990000	43000000	chr17	43100000	43110000
chr1	168570000	168580000	chr1	169310000	169320000		chr10	22890000	22900000	chr10	22990000	23000000		chr17	46750000	46760000	chr17	46950000	46960000
chr19	34270000	34280000	chr19	34580000	34590000		chr10	124890000	124900000	chr10	125310000	125320000		chr17	55310000	55320000	chr17	55810000	55820000
chr5	55560000	55570000	chr5	56130000	56140000		chr10	86020000	86030000	chr10	86290000	86300000		chr17	80440000	80450000	chr17	80500000	80510000
chr1	22450000	22460000	chr1	22740000	22750000		chr10	92760000	92770000	chr10	93000000	93010000		chr17	38510000	38520000	chr17	38680000	38690000
chr1	182410000	182420000	chr1	182750000	182760000		chr10	112510000	112520000	chr10	112630000	112640000		chr17	46330000	46340000	chr17	46660000	46670000
chr1	157160000	157170000	chr1	157460000	157470000		chr10	26620000	26630000	chr10	26840000	26850000		chr17	40730000	40740000	chr17	40830000	40840000
chr13	49870000	49880000	chr13	50180000	50190000		chr10	78930000	78940000	chr10	79400000	79410000		chr17	27080000	27090000	chr17	27230000	27240000
chr10	116630000	116640000	chr10	116880000	116890000		chr10	60750000	60760000	chr10	60800000	60810000		chr17	46380000	46390000	chr17	46660000	46670000
chr14	60650000	60660000	chr14	61020000	61030000		chr10	14700000	14710000	chr10	14780000	14790000		chr17	62140000	62150000	chr17	62200000	62210000
chr11	115200000	115210000	chr11	116140000	116150000		chr10	116070000	116080000	chr10	116180000	116190000		chr17	48860000	48870000	chr17	48920000	48930000
chr14	37710000	37720000	chr14	38340000	38350000		chr10	92670000	92680000	chr10	92740000	92750000		chr17	77090000	77100000	chr17	77390000	77400000
chr14	88410000	88420000	chr14	88630000	88640000		chr10	74120000	74130000	chr10	74590000	74600000		chr17	56430000	56440000	chr17	56490000	56500000
chr14	76170000	76180000	chr14	76440000	76450000		chr10	49760000	49770000	chr10	49810000	49820000		chr17	56660000	56670000	chr17	57080000	57090000
chr17	32100000	32110000	chr17	32470000	32480000		chr10	112170000	112180000	chr10	112290000	112300000		chr17	79220000	79230000	chr17	79440000	79450000
chr5	176080000	176090000	chr5	176380000	176390000		chr10	134270000	134280000	chr10	134340000	134350000		chr17	80740000	80750000	chr17	80880000	80890000
chr1	100270000	100280000	chr1	100920000	100930000		chr10	102970000	102980000	chr10	103050000	103060000		chr17	40580000	40590000	chr17	40670000	40680000
chr3	101530000	101540000	chr3	101940000	101950000		chr10	102850000	102860000	chr10	102900000	102910000		chr17	30800000	30810000	chr17	31080000	31090000
chr8	133880000	133890000	chr8	134210000	134220000		chr10	90690000	90700000	chr10	90970000	90980000		chr17	38590000	38600000	chr17	38680000	38690000
chr5	80800000	80810000	chr5	81130000	81140000		chr10	92670000	92680000	chr10	93000000	93010000		chr17	30580000	30590000	chr17	30640000	30650000
chr13	85470000	85480000	chr13	86380000	86390000		chr10	82140000	82150000	chr10	82200000	82210000		chr17	4610000	4620000	chr17	4780000	4790000
chr14	61090000	61100000	chr14	61710000	61720000		chr10	76650000	76660000	chr10	76730000	76740000		chr17	36740000	36750000	chr17	36810000	36820000
chr10	118550000	118560000	chr10	118930000	118940000		chr10	6150000	6160000	chr10	6240000	6250000		chr17	58210000	58220000	chr17	58510000	58520000
chr13	97760000	97770000	chr13	98000000	98010000		chr10	105670000	105680000	chr10	105730000	105740000		chr17	40110000	40120000	chr17	40250000	40260000
chr12	6170000	6180000	chr12	6390000	6400000		chr10	63650000	63660000	chr10	63800000	63810000		chr17	77180000	77190000	chr17	77380000	77390000
chr18	33670000	33680000	chr18	33860000	33870000		chr10	126220000	126230000	chr10	126430000	126440000		chr17	70720000	70730000	chr17	71360000	71370000
chr1	117270000	117280000	chr1	117590000	117600000		chr10	101150000	101160000	chr10	101370000	101380000		chr17	27960000	27970000	chr17	28100000	28110000
chr14	81730000	81740000	chr14	81920000	81930000		chr10	12080000	12090000	chr10	12160000	12170000		chr17	30810000	30820000	chr17	30930000	30940000
chr1	207250000	207260000	chr1	207570000	207580000		chr10	125750000	125760000	chr10	126070000	126080000		chr17	34980000	34990000	chr17	35400000	35410000
chr14	51070000	51080000	chr14	51320000	51330000		chr10	6140000	6150000	chr10	6190000	6200000		chr17	9870000	9880000	chr17	10120000	10130000
chr17	66770000	66780000	chr17	67230000	67240000		chr10	98160000	98170000	chr10	98260000	98270000		chr17	42990000	43000000	chr17	43170000	43180000
chr14	53290000	53300000	chr14	53770000	53780000		chr10	52310000	52320000	chr10	52370000	52380000		chr17	61990000	62000000	chr17	62100000	62110000
chr14	89640000	89650000	chr14	89880000	89890000		chr10	64490000	64500000	chr10	64570000	64580000		chr17	40470000	40480000	chr17	40670000	40680000
chr14	35610000	35620000	chr14	35880000	35890000		chr10	98520000	98530000	chr10	98580000	98590000		chr17	56590000	56600000	chr17	57080000	57090000
chr11	129230000	129240000	chr11	129610000	129620000		chr10	61590000	61600000	chr10	61660000	61670000		chr17	46420000	46430000	chr17	46530000	46540000
chr18	2100000	2110000	chr18	2540000	2550000		chr10	27030000	27040000	chr10	27140000	27150000		chr17	13490000	13500000	chr17	14830000	14840000
chr1	95320000	95330000	chr1	95500000	95510000		chr10	124050000	124060000	chr10	124190000	124200000		chr17	74150000	74160000	chr17	74270000	74280000
chr20	57440000	57450000	chr20	57790000	57800000		chr10	32540000	32550000	chr10	32660000	32670000		chr17	56790000	56800000	chr17	57080000	57090000
chr11	19580000	19590000	chr11	19920000	19930000		chr10	45960000	45970000	chr10	46150000	46160000		chr17	26080000	26090000	chr17	26200000	26210000
chr8	72730000	72740000	chr8	73060000	73070000		chr10	134200000	134210000	chr10	134260000	134270000		chr17	17400000	17410000	chr17	17540000	17550000
chr13	101790000	101800000	chr13	102410000	102420000		chr10	101190000	101200000	chr10	101370000	101380000		chr17	65370000	65380000	chr17	65640000	65650000
chrX	109400000	109410000	chrX	109650000	109660000		chr10	69610000	69620000	chr10	69910000	69920000		chr17	41660000	41670000	chr17	41720000	41730000
chr10	125340000	125350000	chr10	125720000	125730000		chr10	93840000	93850000	chr10	94060000	94070000		chr17	60780000	60790000	chr17	61040000	61050000
chr11	12620000	12630000	chr11	12910000	12920000		chr10	97180000	97190000	chr10	97360000	97370000		chr17	25560000	25570000	chr17	25660000	25670000
chr12	62830000	62840000	chr12	63190000	63200000		chr10	89410000	89420000	chr10	89490000	89500000		chr17	66270000	66280000	chr17	66420000	66430000
chr1	100930000	100940000	chr1	101330000	101340000		chr10	118980000	118990000	chr10	119070000	119080000		chr17	43650000	43660000	chr17	44340000	44350000
chr11	27200000	27210000	chr11	27500000	27510000		chr10	111890000	111900000	chr10	111980000	111990000		chr17	48860000	48870000	chr17	49020000	49030000
chr5	147000000	147010000	chr5	147200000	147210000		chr10	121510000	121520000	chr10	121610000	121620000		chr17	46800000	46810000	chr17	46950000	46960000
chr18	9970000	9980000	chr18	10510000	10520000		chr10	102190000	102200000	chr10	102270000	102280000		chr17	2750000	2760000	chr17	2910000	2920000
chr10	22860000	22870000	chr10	23270000	23280000		chr10	12290000	12300000	chr10	12750000	12760000		chr17	4880000	4890000	chr17	4960000	4970000
chr8	75000000	75010000	chr8	75250000	75260000		chr10	98400000	98410000	chr10	98580000	98590000		chr17	49070000	49080000	chr17	49230000	49240000
chr5	113010000	113020000	chr5	113780000	113790000		chr10	69970000	69980000	chr10	70060000	70070000		chr17	12150000	12160000	chr17	12570000	12580000
chr8	99170000	99180000	chr8	99480000	99490000		chr10	125780000	125790000	chr10	126070000	126080000		chr17	26810000	26820000	chr17	26870000	26880000
chr14	61920000	61930000	chr14	62300000	62310000		chr10	111890000	111900000	chr10	112040000	112050000		chr17	38260000	38270000	chr17	38320000	38330000
chr1	89460000	89470000	chr1	89920000	89930000		chr10	120950000	120960000	chr10	121200000	121210000		chr17	28450000	28460000	chr17	28560000	28570000
chr10	6150000	6160000	chr10	6440000	6450000		chr10	22860000	22870000	chr10	23270000	23280000		chr17	75320000	75330000	chr17	75420000	75430000
chr13	76440000	76450000	chr13	77040000	77050000		chr10	14540000	14550000	chr10	14860000	14870000		chr17	48620000	48630000	chr17	48770000	48780000
chr14	60810000	60820000	chr14	61020000	61030000		chr10	73590000	73600000	chr10	73650000	73660000		chr17	64250000	64260000	chr17	64560000	64570000
chrX	77810000	77820000	chrX	78330000	78340000		chr10	104670000	104680000	chr10	105000000	105010000		chr17	75760000	75770000	chr17	76000000	76010000
chr10	124890000	124900000	chr10	125310000	125320000		chr10	111640000	111650000	chr10	111730000	111740000		chr17	37770000	37780000	chr17	37900000	37910000
chr5	149010000	149020000	chr5	149370000	149380000		chr10	73890000	73900000	chr10	73980000	73990000		chr17	18750000	18760000	chr17	18830000	18840000
chr3	183610000	183620000	chr3	184000000	184010000		chr10	11150000	11160000	chr10	11310000	11320000		chr17	42320000	42330000	chr17	42390000	42400000
chr6	109840000	109850000	chr6	110360000	110370000		chr10	135120000	135130000	chr10	135200000	135210000		chr17	77760000	77770000	chr17	77940000	77950000
chr5	54200000	54210000	chr5	54440000	54450000		chr10	78920000	78930000	chr10	79470000	79480000		chr17	46030000	46040000	chr17	46090000	46100000
chr5	112710000	112720000	chr5	112930000	112940000		chr10	49810000	49820000	chr10	49860000	49870000		chr17	38770000	38780000	chr17	38950000	38960000
chr1	181440000	181450000	chr1	181900000	181910000		chr10	72690000	72700000	chr10	72970000	72980000		chr17	76280000	76290000	chr17	76410000	76420000
chr1	161760000	161770000	chr1	162000000	162010000		chr10	22620000	22630000	chr10	22710000	22720000		chr17	7720000	7730000	chr17	7940000	7950000
chr22	17650000	17660000	chr22	17980000	17990000		chr10	76020000	76030000	chr10	76780000	76790000		chr17	17790000	17800000	chr17	17930000	17940000
chr8	10440000	10450000	chr8	10680000	10690000		chr10	99670000	99680000	chr10	99800000	99810000		chr17	56320000	56330000	chr17	56520000	56530000
chr5	17210000	17220000	chr5	18300000	18310000		chr10	43780000	43790000	chr10	43950000	43960000		chr17	73110000	73120000	chr17	73170000	73180000
chr1	243500000	243510000	chr1	244430000	244440000		chr10	3820000	3830000	chr10	3970000	3980000		chr17	690000	700000	chr17	880000	890000
chr17	5490000	5500000	chr17	6320000	6330000		chr10	102100000	102110000	chr10	102270000	102280000		chr17	63220000	63230000	chr17	64160000	64170000
chr12	107520000	107530000	chr12	108000000	108010000		chr10	14640000	14650000	chr10	14780000	14790000		chr17	28430000	28440000	chr17	28600000	28610000
chr6	73120000	73130000	chr6	73890000	73900000		chr10	99210000	99220000	chr10	99300000	99310000		chr17	59070000	59080000	chr17	59460000	59470000
chr22	32060000	32070000	chr22	32340000	32350000		chr10	2970000	2980000	chr10	3080000	3090000		chr17	29770000	29780000	chr17	30170000	30180000
chr11	120380000	120390000	chr11	120820000	120830000		chr10	74030000	74040000	chr10	74090000	74100000		chr17	37920000	37930000	chr17	38010000	38020000
chr10	124800000	124810000	chr10	125320000	125330000		chr10	92910000	92920000	chr10	93000000	93010000		chr17	47780000	47790000	chr17	47840000	47850000
chr9	133330000	133340000	chr9	133550000	133560000		chr10	65390000	65400000	chr10	65480000	65490000		chr17	75320000	75330000	chr17	75490000	75500000
chr1	203470000	203480000	chr1	203670000	203680000		chr10	45870000	45880000	chr10	45940000	45950000		chr17	76700000	76710000	chr17	76760000	76770000
chr3	16640000	16650000	chr3	17270000	17280000		chr10	23650000	23660000	chr10	23720000	23730000		chr17	29710000	29720000	chr17	29850000	29860000
chr1	192770000	192780000	chr1	192980000	192990000		chr10	12400000	12410000	chr10	12500000	12510000		chr17	40170000	40180000	chr17	40270000	40280000
chr6	56760000	56770000	chr6	57180000	57190000		chr10	125980000	125990000	chr10	126070000	126080000		chr17	3810000	3820000	chr17	3900000	3910000
chr1	221650000	221660000	chr1	222340000	222350000		chr10	100220000	100230000	chr10	100420000	100430000		chr17	1780000	1790000	chr17	1930000	1940000
chr1	38490000	38500000	chr1	39290000	39300000		chr10	16870000	16880000	chr10	17290000	17300000		chr17	79990000	80000000	chr17	80110000	80120000
chr4	10160000	10170000	chr4	12630000	12640000		chr10	102790000	102800000	chr10	102900000	102910000		chr17	36640000	36650000	chr17	36820000	36830000
chr8	87130000	87140000	chr8	87360000	87370000		chr10	98390000	98400000	chr10	98500000	98510000		chr17	33490000	33500000	chr17	33860000	33870000
chr1	186450000	186460000	chr1	186950000	186960000		chr10	115460000	115470000	chr10	115860000	115870000		chr17	7180000	7190000	chr17	7240000	7250000
chr5	151200000	151210000	chr5	151520000	151530000		chr10	90490000	90500000	chr10	90550000	90560000		chr17	53600000	53610000	chr17	53840000	53850000
chr11	19090000	19100000	chr11	19570000	19580000		chr10	13200000	13210000	chr10	13390000	13400000		chr17	1170000	1180000	chr17	1410000	1420000
chr8	102340000	102350000	chr8	103830000	103840000		chr10	76020000	76030000	chr10	76850000	76860000		chr17	8020000	8030000	chr17	8080000	8090000
chr22	33690000	33700000	chr22	33970000	33980000		chr10	49570000	49580000	chr10	49710000	49720000		chr17	70720000	70730000	chr17	71240000	71250000
chr8	134220000	134230000	chr8	134460000	134470000		chr10	129820000	129830000	chr10	129870000	129880000		chr17	7640000	7650000	chr17	7890000	7900000
chr1	71150000	71160000	chr1	71510000	71520000		chr10	124900000	124910000	chr10	125140000	125150000		chr17	40730000	40740000	chr17	40910000	40920000
chr19	13710000	13720000	chr19	13970000	13980000		chr10	112070000	112080000	chr10	112170000	112180000		chr17	40760000	40770000	chr17	40820000	40830000
chr1	180500000	180510000	chr1	180830000	180840000		chr10	91180000	91190000	chr10	91320000	91330000		chr17	7810000	7820000	chr17	7940000	7950000
chr3	64010000	64020000	chr3	64460000	64470000		chr10	71010000	71020000	chr10	71060000	71070000		chr17	38180000	38190000	chr17	38240000	38250000
chr9	92210000	92220000	chr9	92860000	92870000		chr10	126320000	126330000	chr10	126420000	126430000		chr17	29340000	29350000	chr17	29540000	29550000
chr8	66970000	66980000	chr8	67330000	67340000		chr10	76650000	76660000	chr10	76770000	76780000		chr17	78400000	78410000	chr17	78540000	78550000
chr1	245310000	245320000	chr1	246160000	246170000		chr10	63800000	63810000	chr10	64000000	64010000		chr17	73430000	73440000	chr17	73490000	73500000
chr1	186570000	186580000	chr1	186950000	186960000		chr10	45960000	45970000	chr10	46070000	46080000		chr17	37140000	37150000	chr17	37300000	37310000
chr6	73320000	73330000	chr6	73840000	73850000		chr10	24930000	24940000	chr10	25000000	25010000		chr17	38350000	38360000	chr17	38440000	38450000
chr1	180220000	180230000	chr1	180450000	180460000		chr10	14700000	14710000	chr10	14860000	14870000		chr17	44080000	44090000	chr17	44290000	44300000
chr3	167920000	167930000	chr3	168560000	168570000		chr10	124100000	124110000	chr10	124190000	124200000		chr17	16900000	16910000	chr17	17210000	17220000
chr3	148670000	148680000	chr3	148990000	149000000		chr10	88170000	88180000	chr10	88270000	88280000		chr17	45770000	45780000	chr17	45870000	45880000
chr10	78930000	78940000	chr10	79400000	79410000		chr10	64450000	64460000	chr10	64570000	64580000		chr17	61990000	62000000	chr17	62210000	62220000
chr15	80740000	80750000	chr15	81070000	81080000		chr10	86020000	86030000	chr10	86120000	86130000		chr17	18780000	18790000	chr17	18850000	18860000
chr15	48000000	48010000	chr15	48270000	48280000		chr10	64920000	64930000	chr10	65470000	65480000		chr17	8020000	8030000	chr17	8120000	8130000
chr3	136820000	136830000	chr3	137410000	137420000		chr10	76500000	76510000	chr10	76780000	76790000		chr17	63280000	63290000	chr17	64160000	64170000
chr15	68850000	68860000	chr15	69160000	69170000		chr10	113890000	113900000	chr10	114070000	114080000		chr17	75540000	75550000	chr17	76000000	76010000
chr9	89950000	89960000	chr9	90270000	90280000		chr10	120320000	120330000	chr10	120480000	120490000		chr17	39060000	39070000	chr17	39700000	39710000
chr8	80670000	80680000	chr8	80930000	80940000		chr10	60710000	60720000	chr10	61000000	61010000		chr17	10000	20000	chr17	600000	610000
chr14	94120000	94130000	chr14	94360000	94370000		chr10	60710000	60720000	chr10	60930000	60940000		chr17	36000000	36010000	chr17	36150000	36160000
chr13	95080000	95090000	chr13	95260000	95270000		chr10	89620000	89630000	chr10	89820000	89830000		chr17	74110000	74120000	chr17	74170000	74180000
chr8	53020000	53030000	chr8	53320000	53330000		chr10	119300000	119310000	chr10	119510000	119520000		chr17	62490000	62500000	chr17	62640000	62650000
chr17	59070000	59080000	chr17	59460000	59470000		chr10	104590000	104600000	chr10	104820000	104830000		chr17	41650000	41660000	chr17	41840000	41850000
chr1	45180000	45190000	chr1	45960000	45970000		chr10	102430000	102440000	chr10	102500000	102510000		chr17	20020000	20030000	chr17	20210000	20220000
chr8	58900000	58910000	chr8	59300000	59310000		chr10	101380000	101390000	chr10	101470000	101480000		chr17	46210000	46220000	chr17	46670000	46680000
chr6	20290000	20300000	chr6	20520000	20530000		chr10	7570000	7580000	chr10	7720000	7730000		chr17	32860000	32870000	chr17	33440000	33450000
chr5	57780000	57790000	chr5	58140000	58150000		chr10	6240000	6250000	chr10	6440000	6450000		chr17	30850000	30860000	chr17	30930000	30940000
chr10	86020000	86030000	chr10	86290000	86300000		chr10	81910000	81920000	chr10	81970000	81980000		chr17	7390000	7400000	chr17	7450000	7460000
chr15	35370000	35380000	chr15	35730000	35740000		chr10	94850000	94860000	chr10	95030000	95040000		chr17	80310000	80320000	chr17	80510000	80520000
chr1	183620000	183630000	chr1	183880000	183890000		chr10	94830000	94840000	chr10	95050000	95060000		chr17	46110000	46120000	chr17	46670000	46680000
chr13	44620000	44630000	chr13	45010000	45020000		chr10	73140000	73150000	chr10	73320000	73330000		chr17	28130000	28140000	chr17	28340000	28350000
chr13	42240000	42250000	chr13	42680000	42690000		chr10	13410000	13420000	chr10	13560000	13570000		chr17	74070000	74080000	chr17	74280000	74290000
chr19	31170000	31180000	chr19	32710000	32720000		chr10	32140000	32150000	chr10	32290000	32300000		chr17	2070000	2080000	chr17	2140000	2150000
chr8	30770000	30780000	chr8	31040000	31050000		chr10	12300000	12310000	chr10	12520000	12530000		chr17	65370000	65380000	chr17	65540000	65550000
chr14	93410000	93420000	chr14	93600000	93610000		chr10	73070000	73080000	chr10	73460000	73470000		chr17	62220000	62230000	chr17	62350000	62360000
chr14	34300000	34310000	chr14	34690000	34700000		chr10	74120000	74130000	chr10	74630000	74640000		chr17	17580000	17590000	chr17	17760000	17770000
chr8	130310000	130320000	chr8	130540000	130550000		chr10	124800000	124810000	chr10	125320000	125330000		chr17	72650000	72660000	chr17	72730000	72740000
chr15	79200000	79210000	chr15	79470000	79480000		chr10	90440000	90450000	chr10	90570000	90580000		chr17	61850000	61860000	chr17	61910000	61920000
chr1	179830000	179840000	chr1	180140000	180150000		chr10	24930000	24940000	chr10	25190000	25200000		chr17	79260000	79270000	chr17	79440000	79450000
chr6	3740000	3750000	chr6	3980000	3990000		chr10	97130000	97140000	chr10	97360000	97370000		chr17	70110000	70120000	chr17	70530000	70540000
chr17	25980000	25990000	chr17	26200000	26210000		chr10	72660000	72670000	chr10	73040000	73050000		chr17	72780000	72790000	chr17	72850000	72860000
chr1	94940000	94950000	chr1	95270000	95280000		chr10	79010000	79020000	chr10	79400000	79410000		chr17	48620000	48630000	chr17	48700000	48710000
chr11	62160000	62170000	chr11	62450000	62460000		chr10	94840000	94850000	chr10	95100000	95110000		chr17	43290000	43300000	chr17	43350000	43360000
chr8	98740000	98750000	chr8	99040000	99050000		chr10	50620000	50630000	chr10	50720000	50730000		chr17	75090000	75100000	chr17	75180000	75190000
chr14	54000000	54010000	chr14	54640000	54650000		chr10	47000000	47010000	chr10	47050000	47060000		chr17	42010000	42020000	chr17	42070000	42080000
chr9	610000	620000	chr9	1000000	1010000		chr10	104840000	104850000	chr10	105000000	105010000		chr17	57990000	58000000	chr17	58110000	58120000
chr2	136670000	136680000	chr2	137140000	137150000		chr10	97780000	97790000	chr10	98080000	98090000		chr17	61500000	61510000	chr17	61560000	61570000
chr19	56580000	56590000	chr19	56840000	56850000		chr10	120320000	120330000	chr10	120560000	120570000		chr17	1630000	1640000	chr17	1690000	1700000
chr13	78350000	78360000	chr13	78690000	78700000		chr10	125150000	125160000	chr10	125310000	125320000		chr17	7220000	7230000	chr17	7470000	7480000
chr1	182110000	182120000	chr1	182360000	182370000		chr10	92500000	92510000	chr10	92620000	92630000		chr17	38950000	38960000	chr17	39810000	39820000
chr9	107920000	107930000	chr9	108170000	108180000		chr10	12300000	12310000	chr10	12690000	12700000		chr17	65380000	65390000	chr17	65440000	65450000
chr2	118970000	118980000	chr2	119610000	119620000		chr10	73660000	73670000	chr10	73800000	73810000		chr17	46750000	46760000	chr17	46860000	46870000
chr13	39620000	39630000	chr13	40180000	40190000		chr10	92760000	92770000	chr10	92920000	92930000		chr17	26970000	26980000	chr17	27030000	27040000
chr5	172400000	172410000	chr5	172630000	172640000		chr10	7300000	7310000	chr10	7450000	7460000		chr17	18040000	18050000	chr17	18100000	18110000
chr10	64920000	64930000	chr10	65470000	65480000		chr10	103030000	103040000	chr10	103320000	103330000		chr17	32100000	32110000	chr17	32470000	32480000
chr12	7370000	7380000	chr12	7610000	7620000		chr10	89620000	89630000	chr10	89850000	89860000		chr17	25560000	25570000	chr17	25920000	25930000
chr12	11380000	11390000	chr12	11630000	11640000		chr10	116240000	116250000	chr10	116300000	116310000		chr17	8130000	8140000	chr17	8190000	8200000
chr16	78530000	78540000	chr16	78800000	78810000		chr10	115630000	115640000	chr10	115720000	115730000		chr17	1170000	1180000	chr17	1230000	1240000
chr9	102770000	102780000	chr9	103350000	103360000		chr10	34810000	34820000	chr10	34920000	34930000		chr17	78270000	78280000	chr17	78330000	78340000
chr6	161170000	161180000	chr6	161790000	161800000		chr10	93850000	93860000	chr10	93990000	94000000		chr17	2010000	2020000	chr17	2070000	2080000
chr10	69610000	69620000	chr10	69910000	69920000		chr10	76660000	76670000	chr10	76750000	76760000		chr17	3580000	3590000	chr17	3720000	3730000
chr2	237250000	237260000	chr2	237970000	237980000		chr10	74120000	74130000	chr10	74320000	74330000		chr17	66170000	66180000	chr17	66450000	66460000
chr14	59590000	59600000	chr14	59910000	59920000		chr10	29910000	29920000	chr10	30010000	30020000		chr17	5610000	5620000	chr17	6310000	6320000
chr6	1600000	1610000	chr6	2190000	2200000		chr10	6150000	6160000	chr10	6450000	6460000		chr17	37220000	37230000	chr17	37300000	37310000
chr6	1590000	1600000	chr6	2630000	2640000		chr10	84570000	84580000	chr10	84700000	84710000		chr17	4990000	5000000	chr17	5080000	5090000
chr4	159170000	159180000	chr4	159760000	159770000		chr10	27840000	27850000	chr10	27940000	27950000		chr17	72370000	72380000	chr17	72520000	72530000
chr9	103470000	103480000	chr9	104070000	104080000		chr10	11830000	11840000	chr10	12020000	12030000		chr17	8800000	8810000	chr17	8860000	8870000
chr1	113680000	113690000	chr1	114210000	114220000		chr10	134030000	134040000	chr10	134160000	134170000		chr17	30330000	30340000	chr17	30460000	30470000
chr11	125790000	125800000	chr11	126060000	126070000		chr10	70760000	70770000	chr10	70980000	70990000		chr17	25770000	25780000	chr17	25920000	25930000
chr7	26410000	26420000	chr7	26700000	26710000		chr10	97210000	97220000	chr10	97270000	97280000		chr17	69470000	69480000	chr17	70530000	70540000
chr1	87290000	87300000	chr1	87550000	87560000		chr10	92770000	92780000	chr10	92840000	92850000		chr17	32740000	32750000	chr17	33440000	33450000
chr8	125040000	125050000	chr8	125430000	125440000		chr10	91720000	91730000	chr10	91800000	91810000		chr17	18150000	18160000	chr17	18210000	18220000
chr3	3240000	3250000	chr3	4320000	4330000		chr10	125170000	125180000	chr10	125290000	125300000		chr17	3770000	3780000	chr17	3910000	3920000
chr5	169120000	169130000	chr5	169400000	169410000		chr10	75720000	75730000	chr10	75850000	75860000		chr17	46500000	46510000	chr17	46660000	46670000
chr11	94880000	94890000	chr11	95490000	95500000		chr10	24930000	24940000	chr10	25270000	25280000		chr17	27050000	27060000	chr17	27220000	27230000
chr20	55660000	55670000	chr20	55910000	55920000		chr10	92850000	92860000	chr10	92990000	93000000		chr17	46750000	46760000	chr17	47110000	47120000
chr9	113400000	113410000	chr9	114060000	114070000		chr10	60030000	60040000	chr10	60130000	60140000		chr17	48940000	48950000	chr17	49000000	49010000
chr1	67690000	67700000	chr1	67960000	67970000		chr10	31890000	31900000	chr10	32040000	32050000		chr17	33930000	33940000	chr17	34070000	34080000
chr3	133930000	133940000	chr3	134190000	134200000		chr10	94840000	94850000	chr10	94980000	94990000		chr17	25790000	25800000	chr17	25870000	25880000
chr22	25850000	25860000	chr22	26160000	26170000		chr10	29670000	29680000	chr10	29730000	29740000		chr17	55320000	55330000	chr17	55740000	55750000
chr14	72490000	72500000	chr14	72880000	72890000		chr10	127430000	127440000	chr10	127500000	127510000		chr17	80740000	80750000	chr17	80920000	80930000
chr11	128990000	129000000	chr11	129200000	129210000		chr10	115460000	115470000	chr10	115530000	115540000		chr17	47560000	47570000	chr17	47620000	47630000
chr12	10920000	10930000	chr12	11630000	11640000		chr10	104170000	104180000	chr10	104230000	104240000		chr17	74520000	74530000	chr17	74620000	74630000
chr1	12370000	12380000	chr1	12670000	12680000		chr10	79150000	79160000	chr10	79400000	79410000		chr17	15160000	15170000	chr17	15400000	15410000
chr10	119250000	119260000	chr10	120000000	120010000		chr10	75770000	75780000	chr10	75830000	75840000		chr17	74450000	74460000	chr17	74510000	74520000
chr8	66670000	66680000	chr8	66940000	66950000		chr10	13830000	13840000	chr10	14130000	14140000		chr17	6950000	6960000	chr17	7080000	7090000
chr13	36550000	36560000	chr13	36850000	36860000		chr10	28530000	28540000	chr10	28670000	28680000		chr17	67560000	67570000	chr17	68130000	68140000
chr11	77930000	77940000	chr11	78270000	78280000		chr10	126210000	126220000	chr10	126510000	126520000		chr17	42610000	42620000	chr17	42750000	42760000
chr14	77770000	77780000	chr14	78010000	78020000		chr10	27510000	27520000	chr10	27640000	27650000		chr17	12150000	12160000	chr17	12900000	12910000
chr11	34940000	34950000	chr11	35410000	35420000		chr10	71170000	71180000	chr10	71390000	71400000		chr17	78990000	79000000	chr17	79070000	79080000
chr6	110020000	110030000	chr6	110360000	110370000		chr10	30280000	30290000	chr10	30520000	30530000		chr17	76070000	76080000	chr17	76230000	76240000
chr14	52760000	52770000	chr14	52940000	52950000		chr10	96890000	96900000	chr10	97120000	97130000		chr17	62970000	62980000	chr17	63030000	63040000
chr21	26260000	26270000	chr21	26750000	26760000		chr10	105720000	105730000	chr10	105870000	105880000		chr17	20940000	20950000	chr17	21000000	21010000
chr13	78710000	78720000	chr13	79550000	79560000		chr10	104590000	104600000	chr10	105000000	105010000		chr17	7760000	7770000	chr17	7940000	7950000
chr4	183850000	183860000	chr4	184180000	184190000		chr10	86130000	86140000	chr10	86290000	86300000		chr17	16260000	16270000	chr17	16420000	16430000
chr13	44480000	44490000	chr13	45010000	45020000		chr10	119250000	119260000	chr10	120000000	120010000		chr17	7640000	7650000	chr17	7940000	7950000
chr11	92960000	92970000	chr11	93380000	93390000		chr10	61990000	62000000	chr10	62190000	62200000		chr17	38770000	38780000	chr17	39820000	39830000
chr2	200840000	200850000	chr2	201340000	201350000		chr10	104480000	104490000	chr10	104660000	104670000		chr17	55260000	55270000	chr17	55850000	55860000
chr22	35740000	35750000	chr22	35970000	35980000		chr10	6460000	6470000	chr10	6720000	6730000		chr17	10230000	10240000	chr17	10510000	10520000
chr1	21020000	21030000	chr1	21510000	21520000		chr10	35520000	35530000	chr10	35850000	35860000		chr17	61700000	61710000	chr17	61760000	61770000
chr6	125630000	125640000	chr6	126080000	126090000		chr10	5730000	5740000	chr10	5910000	5920000		chr17	7640000	7650000	chr17	7720000	7730000
chr5	133520000	133530000	chr5	133910000	133920000		chr10	88700000	88710000	chr10	88810000	88820000		chr17	59710000	59720000	chr17	60180000	60190000
chr9	13420000	13430000	chr9	14350000	14360000		chr10	102970000	102980000	chr10	103220000	103230000		chr17	68630000	68640000	chr17	70530000	70540000
chr19	32830000	32840000	chr19	33060000	33070000		chr10	95460000	95470000	chr10	95570000	95580000		chr17	5490000	5500000	chr17	5600000	5610000
chr1	152020000	152030000	chr1	152420000	152430000		chr10	90030000	90040000	chr10	90140000	90150000		chr17	1620000	1630000	chr17	1730000	1740000
chr8	20080000	20090000	chr8	20230000	20240000		chr10	111640000	111650000	chr10	111890000	111900000		chr17	290000	300000	chr17	400000	410000
chr3	73150000	73160000	chr3	73550000	73560000		chr10	122180000	122190000	chr10	122490000	122500000		chr17	76850000	76860000	chr17	76960000	76970000
chr6	123730000	123740000	chr6	124030000	124040000		chr10	72300000	72310000	chr10	72640000	72650000		chr17	63120000	63130000	chr17	63180000	63190000
chr2	162440000	162450000	chr2	162800000	162810000		chr10	64350000	64360000	chr10	64840000	64850000		chr17	27180000	27190000	chr17	27240000	27250000
chr3	63330000	63340000	chr3	63800000	63810000		chr10	73140000	73150000	chr10	73460000	73470000		chr17	62010000	62020000	chr17	62070000	62080000
chr12	14010000	14020000	chr12	14320000	14330000		chr10	64920000	64930000	chr10	65390000	65400000		chr17	16260000	16270000	chr17	16320000	16330000
chr1	51330000	51340000	chr1	51650000	51660000		chr10	79470000	79480000	chr10	79590000	79600000		chr17	80610000	80620000	chr17	80700000	80710000
chr1	160070000	160080000	chr1	160340000	160350000		chr10	49760000	49770000	chr10	49920000	49930000		chr17	26940000	26950000	chr17	27000000	27010000
chr11	13790000	13800000	chr11	14260000	14270000		chr10	28950000	28960000	chr10	29270000	29280000		chr17	1020000	1030000	chr17	1080000	1090000
chr1	182560000	182570000	chr1	182750000	182760000		chr10	122180000	122190000	chr10	122360000	122370000		chr17	36580000	36590000	chr17	36640000	36650000
chr13	21060000	21070000	chr13	21490000	21500000		chr10	96030000	96040000	chr10	96200000	96210000		chr17	9820000	9830000	chr17	10510000	10520000
chr1	114520000	114530000	chr1	114820000	114830000		chr10	73980000	73990000	chr10	74090000	74100000		chr17	55200000	55210000	chr17	55770000	55780000
chr3	53410000	53420000	chr3	53740000	53750000		chr10	24660000	24670000	chr10	24790000	24800000		chr17	39700000	39710000	chr17	39810000	39820000
chr10	134270000	134280000	chr10	134450000	134460000		chr10	129700000	129710000	chr10	129810000	129820000		chr17	16360000	16370000	chr17	16420000	16430000
chr6	3280000	3290000	chr6	3720000	3730000		chr10	118440000	118450000	chr10	118540000	118550000		chr17	1270000	1280000	chr17	1370000	1380000
chr8	12900000	12910000	chr8	13510000	13520000		chr10	105650000	105660000	chr10	105960000	105970000		chr17	4470000	4480000	chr17	4530000	4540000
chr10	125750000	125760000	chr10	126070000	126080000		chr10	97770000	97780000	chr10	97980000	97990000		chr17	53490000	53500000	chr17	53590000	53600000
chr5	172720000	172730000	chr5	173000000	173010000		chr10	12310000	12320000	chr10	12500000	12510000		chr17	34980000	34990000	chr17	35590000	35600000
chr14	99980000	99990000	chr14	100350000	100360000		chr10	102430000	102440000	chr10	102630000	102640000		chr17	38180000	38190000	chr17	38320000	38330000
chr18	5860000	5870000	chr18	6520000	6530000		chr10	73810000	73820000	chr10	74100000	74110000		chr17	47640000	47650000	chr17	47860000	47870000
chr8	105520000	105530000	chr8	105770000	105780000		chr10	64970000	64980000	chr10	65380000	65390000		chr17	78400000	78410000	chr17	78910000	78920000
chr11	76900000	76910000	chr11	77260000	77270000		chr10	31010000	31020000	chr10	32090000	32100000		chr17	34470000	34480000	chr17	34830000	34840000
chr17	17250000	17260000	chr17	17540000	17550000		chr10	970000	980000	chr10	1090000	1100000		chr17	78840000	78850000	chr17	78940000	78950000
chr1	235670000	235680000	chr1	236130000	236140000		chr10	120320000	120330000	chr10	120610000	120620000		chr17	4680000	4690000	chr17	4790000	4800000
chr1	236260000	236270000	chr1	237030000	237040000		chr10	116300000	116310000	chr10	116450000	116460000		chr17	76490000	76500000	chr17	76790000	76800000
chr1	165570000	165580000	chr1	165880000	165890000		chr10	103030000	103040000	chr10	103200000	103210000		chr17	31130000	31140000	chr17	31200000	31210000
chr2	176990000	177000000	chr2	177500000	177510000		chr10	111730000	111740000	chr10	111870000	111880000		chr17	42610000	42620000	chr17	42710000	42720000
chr9	101070000	101080000	chr9	101530000	101540000		chr10	50180000	50190000	chr10	50720000	50730000		chr17	12080000	12090000	chr17	12900000	12910000
chr11	34600000	34610000	chr11	34910000	34920000		chr10	24920000	24930000	chr10	25360000	25370000		chr17	56690000	56700000	chr17	57070000	57080000
chr13	24490000	24500000	chr13	24790000	24800000		chr10	73810000	73820000	chr10	73970000	73980000		chr17	9860000	9870000	chr17	10200000	10210000
chr10	63650000	63660000	chr10	64000000	64010000		chr10	49870000	49880000	chr10	49960000	49970000		chr17	72740000	72750000	chr17	72860000	72870000
chr5	87430000	87440000	chr5	87970000	87980000		chr10	25010000	25020000	chr10	25170000	25180000		chr17	33490000	33500000	chr17	34060000	34070000
chr8	70570000	70580000	chr8	70850000	70860000		chr10	98680000	98690000	chr10	98780000	98790000		chr17	49070000	49080000	chr17	49130000	49140000
chr2	225980000	225990000	chr2	226520000	226530000		chr10	22280000	22290000	chr10	22600000	22610000		chr17	0	10000	chr17	230000	240000
chr19	51830000	51840000	chr19	52160000	52170000		chr10	79150000	79160000	chr10	79470000	79480000		chr17	1350000	1360000	chr17	1410000	1420000
chr5	57070000	57080000	chr5	57750000	57760000		chr10	64970000	64980000	chr10	65270000	65280000		chr17	67560000	67570000	chr17	68550000	68560000
chr2	10970000	10980000	chr2	11260000	11270000		chr10	73070000	73080000	chr10	73570000	73580000		chr17	45910000	45920000	chr17	46090000	46100000
chrX	11550000	11560000	chrX	11780000	11790000		chr10	44160000	44170000	chr10	44880000	44890000		chr17	36060000	36070000	chr17	36200000	36210000
chr2	147800000	147810000	chr2	148660000	148670000		chr10	35010000	35020000	chr10	35110000	35120000		chr17	9820000	9830000	chr17	10130000	10140000
chr14	91360000	91370000	chr14	91630000	91640000		chr10	64970000	64980000	chr10	65110000	65120000		chr17	55310000	55320000	chr17	55850000	55860000
chr10	126220000	126230000	chr10	126430000	126440000		chr10	38310000	38320000	chr10	38380000	38390000		chr17	39060000	39070000	chr17	39640000	39650000
chr6	97630000	97640000	chr6	97840000	97850000		chr10	52170000	52180000	chr10	52380000	52390000		chr17	40990000	41000000	chr17	41080000	41090000
chr21	35290000	35300000	chr21	35720000	35730000		chr10	63510000	63520000	chr10	63580000	63590000		chr17	12150000	12160000	chr17	12630000	12640000
chr6	46050000	46060000	chr6	46370000	46380000		chr10	62890000	62900000	chr10	63040000	63050000		chr17	78170000	78180000	chr17	78310000	78320000
chr3	108380000	108390000	chr3	108630000	108640000		chr10	50190000	50200000	chr10	50360000	50370000		chr17	73610000	73620000	chr17	73690000	73700000
chr12	1220000	1230000	chr12	1690000	1700000		chr10	119360000	119370000	chr10	119490000	119500000		chr17	33570000	33580000	chr17	33860000	33870000
chr22	45660000	45670000	chr22	45830000	45840000		chr10	105640000	105650000	chr10	105880000	105890000		chr17	71430000	71440000	chr17	71700000	71710000
chr1	208190000	208200000	chr1	208410000	208420000		chr10	63840000	63850000	chr10	64000000	64010000		chr17	80740000	80750000	chr17	80820000	80830000
chr5	141070000	141080000	chr5	141330000	141340000		chr10	131290000	131300000	chr10	131390000	131400000		chr17	66290000	66300000	chr17	66370000	66380000
chr9	112660000	112670000	chr9	112910000	112920000		chr10	112390000	112400000	chr10	112480000	112490000		chr17	40430000	40440000	chr17	40550000	40560000
chr16	10610000	10620000	chr16	11010000	11020000		chr10	65280000	65290000	chr10	65380000	65390000		chr17	10540000	10550000	chr17	10740000	10750000
chr1	204130000	204140000	chr1	204330000	204340000		chr10	63640000	63650000	chr10	64010000	64020000		chr17	3570000	3580000	chr17	3630000	3640000
chr10	90690000	90700000	chr10	90970000	90980000		chr10	13410000	13420000	chr10	13620000	13630000		chr17	64250000	64260000	chr17	64660000	64670000
chr2	235040000	235050000	chr2	235410000	235420000		chr10	90170000	90180000	chr10	90300000	90310000		chr17	27690000	27700000	chr17	27880000	27890000
chr10	27730000	27740000	chr10	27940000	27950000		chr10	118440000	118450000	chr10	118930000	118940000		chr17	9820000	9830000	chr17	10230000	10240000
chr10	61380000	61390000	chr10	61790000	61800000		chr10	89300000	89310000	chr10	89490000	89500000		chr17	76490000	76500000	chr17	76700000	76710000
chr20	35890000	35900000	chr20	36160000	36170000		chr10	82790000	82800000	chr10	82860000	82870000		chr17	79220000	79230000	chr17	79560000	79570000
chr8	94700000	94710000	chr8	94980000	94990000		chr10	79610000	79620000	chr10	79760000	79770000		chr17	48560000	48570000	chr17	48620000	48630000
chr14	91360000	91370000	chr14	91750000	91760000		chr10	73880000	73890000	chr10	74100000	74110000		chr17	30830000	30840000	chr17	30890000	30900000
chr6	161350000	161360000	chr6	161790000	161800000		chr10	21800000	21810000	chr10	22010000	22020000		chr17	45300000	45310000	chr17	45690000	45700000
chr1	45480000	45490000	chr1	45760000	45770000		chr10	13830000	13840000	chr10	14220000	14230000		chr17	7290000	7300000	chr17	7450000	7460000
chr1	43040000	43050000	chr1	43210000	43220000		chr10	118980000	118990000	chr10	119200000	119210000		chr17	56740000	56750000	chr17	57080000	57090000
chr3	188980000	188990000	chr3	189660000	189670000		chr10	92840000	92850000	chr10	93010000	93020000		chr17	7730000	7740000	chr17	7790000	7800000
chr8	23330000	23340000	chr8	23550000	23560000		chr10	88470000	88480000	chr10	88550000	88560000		chr17	38710000	38720000	chr17	38770000	38780000
chr6	26030000	26040000	chr6	27100000	27110000		chr10	72380000	72390000	chr10	72510000	72520000		chr17	47240000	47250000	chr17	47300000	47310000
chr2	46230000	46240000	chr2	46680000	46690000		chr10	60060000	60070000	chr10	60150000	60160000		chr17	66260000	66270000	chr17	66390000	66400000
chr5	5490000	5500000	chr5	5880000	5890000		chr10	32470000	32480000	chr10	32660000	32670000		chr17	17580000	17590000	chr17	17930000	17940000
chr8	119750000	119760000	chr8	120070000	120080000		chr10	26620000	26630000	chr10	26770000	26780000		chr17	46800000	46810000	chr17	46860000	46870000
chr15	63900000	63910000	chr15	64360000	64370000		chr10	94880000	94890000	chr10	95020000	95030000		chr17	70550000	70560000	chr17	70720000	70730000
chr2	100170000	100180000	chr2	100860000	100870000		chr10	91550000	91560000	chr10	91720000	91730000		chr17	5150000	5160000	chr17	5340000	5350000
chr20	22310000	22320000	chr20	22660000	22670000		chr10	89410000	89420000	chr10	89530000	89540000		chr17	76100000	76110000	chr17	76210000	76220000
chr14	25200000	25210000	chr14	25610000	25620000		chr10	31610000	31620000	chr10	31770000	31780000		chr17	46410000	46420000	chr17	46580000	46590000
chr10	92660000	92670000	chr10	93010000	93020000		chr10	6460000	6470000	chr10	6600000	6610000		chr17	46290000	46300000	chr17	46670000	46680000
chr3	178150000	178160000	chr3	178680000	178690000		chr10	22280000	22290000	chr10	23270000	23280000		chr17	57820000	57830000	chr17	58110000	58120000
chr9	125840000	125850000	chr9	126110000	126120000		chr10	109170000	109180000	chr10	109570000	109580000		chr17	74110000	74120000	chr17	74390000	74400000
chr6	7270000	7280000	chr6	7610000	7620000		chr10	90320000	90330000	chr10	90570000	90580000		chr17	80740000	80750000	chr17	81020000	81030000
chr16	48720000	48730000	chr16	49380000	49390000		chr10	76020000	76030000	chr10	76490000	76500000		chr17	38510000	38520000	chr17	38570000	38580000
chr2	44700000	44710000	chr2	45180000	45190000		chr10	82450000	82460000	chr10	82680000	82690000		chr17	19270000	19280000	chr17	19660000	19670000
chr3	168860000	168870000	chr3	169380000	169390000		chr10	108550000	108560000	chr10	108740000	108750000		chr17	4470000	4480000	chr17	4790000	4800000
chr2	101220000	101230000	chr2	101600000	101610000		chr10	27730000	27740000	chr10	27940000	27950000		chr17	55260000	55270000	chr17	55770000	55780000
chr1	10570000	10580000	chr1	11000000	11010000		chr10	72220000	72230000	chr10	72520000	72530000		chr17	78500000	78510000	chr17	78950000	78960000
chr21	32200000	32210000	chr21	32450000	32460000		chr10	103360000	103370000	chr10	103830000	103840000		chr17	47640000	47650000	chr17	47920000	47930000
chr7	45950000	45960000	chr7	46390000	46400000		chr10	90320000	90330000	chr10	90440000	90450000		chr17	27470000	27480000	chr17	27540000	27550000
chr9	107530000	107540000	chr9	108470000	108480000		chr10	43690000	43700000	chr10	43950000	43960000		chr17	56070000	56080000	chr17	56190000	56200000
chr3	36770000	36780000	chr3	36990000	37000000		chr10	129510000	129520000	chr10	129650000	129660000		chr17	1950000	1960000	chr17	2230000	2240000
chr4	73560000	73570000	chr4	73880000	73890000		chr10	69540000	69550000	chr10	69910000	69920000		chr17	62930000	62940000	chr17	63180000	63190000
chr3	194400000	194410000	chr3	194980000	194990000		chr10	43690000	43700000	chr10	43870000	43880000		chr17	48560000	48570000	chr17	48700000	48710000
chr12	31550000	31560000	chr12	31790000	31800000		chr10	43050000	43060000	chr10	43130000	43140000		chr17	80790000	80800000	chr17	80850000	80860000
chr12	52770000	52780000	chr12	53260000	53270000		chr10	35410000	35420000	chr10	35620000	35630000		chr17	13490000	13500000	chr17	14200000	14210000
chr15	101160000	101170000	chr15	101540000	101550000		chr10	74120000	74130000	chr10	74450000	74460000		chr17	2260000	2270000	chr17	2320000	2330000
chr13	39710000	39720000	chr13	40180000	40190000		chr10	24280000	24290000	chr10	24800000	24810000		chr17	74820000	74830000	chr17	75050000	75060000
chr9	74420000	74430000	chr9	74630000	74640000		chr10	21560000	21570000	chr10	21760000	21770000		chr17	42990000	43000000	chr17	43210000	43220000
chr12	92540000	92550000	chr12	92960000	92970000		chr10	135140000	135150000	chr10	135330000	135340000		chr17	29730000	29740000	chr17	30170000	30180000
chr5	79980000	79990000	chr5	80460000	80470000		chr10	64350000	64360000	chr10	64910000	64920000		chr17	65470000	65480000	chr17	65590000	65600000
chr5	36730000	36740000	chr5	37000000	37010000		chr10	134030000	134040000	chr10	134260000	134270000		chr17	260000	270000	chr17	550000	560000
chr8	52760000	52770000	chr8	52910000	52920000		chr10	90590000	90600000	chr10	90970000	90980000		chr17	70980000	70990000	chr17	71150000	71160000
chr1	204940000	204950000	chr1	205220000	205230000		chr10	61850000	61860000	chr10	61960000	61970000		chr17	7270000	7280000	chr17	7330000	7340000
chr12	13060000	13070000	chr12	13360000	13370000		chr10	54070000	54080000	chr10	54240000	54250000		chr17	72290000	72300000	chr17	72350000	72360000
chr2	177000000	177010000	chr2	177320000	177330000		chr10	31070000	31080000	chr10	32090000	32100000		chr17	8720000	8730000	chr17	8780000	8790000
chr11	42790000	42800000	chr11	43300000	43310000		chr10	550000	560000	chr10	850000	860000		chr17	5150000	5160000	chr17	5210000	5220000
chr1	55740000	55750000	chr1	57170000	57180000		chr10	21150000	21160000	chr10	21300000	21310000		chr17	5250000	5260000	chr17	5310000	5320000
chr12	105810000	105820000	chr12	106530000	106540000		chr10	101190000	101200000	chr10	101470000	101480000		chr17	53130000	53140000	chr17	53370000	53380000
chrX	109690000	109700000	chrX	110090000	110100000		chr10	28950000	28960000	chr10	29590000	29600000		chr17	7260000	7270000	chr17	7410000	7420000
chr17	34980000	34990000	chr17	35400000	35410000		chr10	7160000	7170000	chr10	7460000	7470000		chr17	62390000	62400000	chr17	62480000	62490000
chr5	127210000	127220000	chr5	127530000	127540000		chr10	102320000	102330000	chr10	102630000	102640000		chr17	5150000	5160000	chr17	5280000	5290000
chr5	81640000	81650000	chr5	82850000	82860000		chr10	89710000	89720000	chr10	89860000	89870000		chr17	73420000	73430000	chr17	73580000	73590000
chr8	39740000	39750000	chr8	40050000	40060000		chr10	79800000	79810000	chr10	80060000	80070000		chr17	57780000	57790000	chr17	57930000	57940000
chr18	3280000	3290000	chr18	3660000	3670000		chr10	78930000	78940000	chr10	79140000	79150000		chr17	78400000	78410000	chr17	78820000	78830000
chr5	64370000	64380000	chr5	64770000	64780000		chr10	35400000	35410000	chr10	35850000	35860000		chr17	2070000	2080000	chr17	2180000	2190000
chr7	26120000	26130000	chr7	26400000	26410000		chr10	95310000	95320000	chr10	95570000	95580000		chr17	38020000	38030000	chr17	38080000	38090000
chr20	21210000	21220000	chr20	21480000	21490000		chr10	45740000	45750000	chr10	45960000	45970000		chr17	1810000	1820000	chr17	1940000	1950000
chr17	78400000	78410000	chr17	78950000	78960000		chr10	31070000	31080000	chr10	31790000	31800000		chr17	63290000	63300000	chr17	63980000	63990000
chr1	116150000	116160000	chr1	116310000	116320000		chr10	75010000	75020000	chr10	75400000	75410000		chr17	70020000	70030000	chr17	70510000	70520000
chr17	25680000	25690000	chr17	25920000	25930000		chr10	35280000	35290000	chr10	35500000	35510000		chr17	63050000	63060000	chr17	63190000	63200000
chr3	45980000	45990000	chr3	46410000	46420000		chr10	65630000	65640000	chr10	65730000	65740000		chr17	4200000	4210000	chr17	4300000	4310000
chr3	135790000	135800000	chr3	136730000	136740000		chr10	34960000	34970000	chr10	35100000	35110000		chr17	4870000	4880000	chr17	4930000	4940000
chr3	17470000	17480000	chr3	17880000	17890000		chr10	14640000	14650000	chr10	14990000	15000000		chr17	7340000	7350000	chr17	7400000	7410000
chr7	54840000	54850000	chr7	55320000	55330000		chr10	62570000	62580000	chr10	62720000	62730000		chr17	43720000	43730000	chr17	43940000	43950000
chr13	45050000	45060000	chr13	45540000	45550000		chr10	44160000	44170000	chr10	45350000	45360000		chr17	48230000	48240000	chr17	48370000	48380000
chr2	121450000	121460000	chr2	121830000	121840000		chr10	101150000	101160000	chr10	101470000	101480000		chr17	80060000	80070000	chr17	80120000	80130000
chr12	96450000	96460000	chr12	96910000	96920000		chr10	82840000	82850000	chr10	82930000	82940000		chr17	47380000	47390000	chr17	47440000	47450000
chr5	14390000	14400000	chr5	14650000	14660000		chr10	23010000	23020000	chr10	23250000	23260000		chr17	46110000	46120000	chr17	46170000	46180000
chr11	10810000	10820000	chr11	11040000	11050000		chr10	116630000	116640000	chr10	116880000	116890000		chr17	43030000	43040000	chr17	43090000	43100000
chr4	173930000	173940000	chr4	174330000	174340000		chr10	71270000	71280000	chr10	71470000	71480000		chr17	18750000	18760000	chr17	18920000	18930000
chr3	193500000	193510000	chr3	194030000	194040000		chr10	31370000	31380000	chr10	31600000	31610000		chr17	66960000	66970000	chr17	67220000	67230000
chr13	113290000	113300000	chr13	113520000	113530000		chr10	6950000	6960000	chr10	7460000	7470000		chr17	46420000	46430000	chr17	46610000	46620000
chr1	51240000	51250000	chr1	51650000	51660000		chr10	114080000	114090000	chr10	114190000	114200000		chr17	37800000	37810000	chr17	37870000	37880000
chr11	35630000	35640000	chr11	36280000	36290000		chr10	101320000	101330000	chr10	101470000	101480000		chr17	19160000	19170000	chr17	19220000	19230000
chr8	86360000	86370000	chr8	86980000	86990000		chr10	100220000	100230000	chr10	101000000	101010000		chr17	3770000	3780000	chr17	3960000	3970000
chr1	181440000	181450000	chr1	181640000	181650000		chr10	96890000	96900000	chr10	97000000	97010000		chr17	48710000	48720000	chr17	48770000	48780000
chr5	58480000	58490000	chr5	58670000	58680000		chr10	89290000	89300000	chr10	89410000	89420000		chr17	79650000	79660000	chr17	79810000	79820000
chr1	2340000	2350000	chr1	3340000	3350000		chr10	76350000	76360000	chr10	76430000	76440000		chr17	4200000	4210000	chr17	4260000	4270000
chr3	27750000	27760000	chr3	28360000	28370000		chr10	31020000	31030000	chr10	31670000	31680000		chr17	34180000	34190000	chr17	34240000	34250000
chr7	99690000	99700000	chr7	100280000	100290000		chr10	24480000	24490000	chr10	24800000	24810000		chr17	8020000	8030000	chr17	8200000	8210000
chr2	48080000	48090000	chr2	48330000	48340000		chr10	22540000	22550000	chr10	22840000	22850000		chr17	65570000	65580000	chr17	65640000	65650000
chr5	179550000	179560000	chr5	179750000	179760000		chr10	3970000	3980000	chr10	4170000	4180000		chr17	80740000	80750000	chr17	81060000	81070000
chr8	42270000	42280000	chr8	42520000	42530000		chr10	3820000	3830000	chr10	4170000	4180000		chr17	28030000	28040000	chr17	28090000	28100000
chr2	216310000	216320000	chr2	216780000	216790000		chr10	1460000	1470000	chr10	1700000	1710000		chr17	25560000	25570000	chr17	25620000	25630000
chr3	86820000	86830000	chr3	87210000	87220000		chr10	131270000	131280000	chr10	131400000	131410000		chr17	67560000	67570000	chr17	68620000	68630000
chr18	57650000	57660000	chr18	58210000	58220000		chr10	121350000	121360000	chr10	121610000	121620000		chr17	65480000	65490000	chr17	65540000	65550000
chr19	5050000	5060000	chr19	5570000	5580000		chr10	115560000	115570000	chr10	115680000	115690000		chr17	8900000	8910000	chr17	9430000	9440000
chr8	32410000	32420000	chr8	32960000	32970000		chr10	108570000	108580000	chr10	108750000	108760000		chr17	79910000	79920000	chr17	79970000	79980000
chr9	124880000	124890000	chr9	125110000	125120000		chr10	89290000	89300000	chr10	89380000	89390000		chr17	65790000	65800000	chr17	65850000	65860000
chr9	5070000	5080000	chr9	5420000	5430000		chr10	49570000	49580000	chr10	49840000	49850000		chr17	48560000	48570000	chr17	48780000	48790000
chr8	94830000	94840000	chr8	94970000	94980000		chr10	24280000	24290000	chr10	24480000	24490000		chr17	78400000	78410000	chr17	79070000	79080000
chr8	120880000	120890000	chr8	121090000	121100000		chr10	22280000	22290000	chr10	22710000	22720000		chr17	7340000	7350000	chr17	7450000	7460000
chr12	93380000	93390000	chr12	93790000	93800000		chr10	109200000	109210000	chr10	109410000	109420000		chr17	34980000	34990000	chr17	35490000	35500000
chr9	5880000	5890000	chr9	6300000	6310000		chr10	80610000	80620000	chr10	80950000	80960000		chr17	7760000	7770000	chr17	7820000	7830000
chr11	12350000	12360000	chr11	12910000	12920000		chr10	76340000	76350000	chr10	76770000	76780000		chr17	61780000	61790000	chr17	61900000	61910000
chr1	11090000	11100000	chr1	11700000	11710000		chr10	44880000	44890000	chr10	45350000	45360000		chr17	78540000	78550000	chr17	78950000	78960000
chr9	14460000	14470000	chr9	14760000	14770000		chr10	15470000	15480000	chr10	15760000	15770000		chr17	1810000	1820000	chr17	1880000	1890000
chr12	25580000	25590000	chr12	26180000	26190000		chr10	91710000	91720000	chr10	91900000	91910000		chr17	3830000	3840000	chr17	3960000	3970000
chr10	97130000	97140000	chr10	97360000	97370000		chr10	64970000	64980000	chr10	65450000	65460000		chr17	75350000	75360000	chr17	75480000	75490000
chr15	44190000	44200000	chr15	44510000	44520000		chr10	61620000	61630000	chr10	61790000	61800000		chr17	73580000	73590000	chr17	73730000	73740000
chr5	54630000	54640000	chr5	54980000	54990000		chr10	60540000	60550000	chr10	61380000	61390000		chr17	7890000	7900000	chr17	7950000	7960000
chr11	30370000	30380000	chr11	30930000	30940000		chr10	43700000	43710000	chr10	43840000	43850000		chr17	74010000	74020000	chr17	74390000	74400000
chr20	46300000	46310000	chr20	47230000	47240000		chr10	31020000	31030000	chr10	31370000	31380000		chr17	8660000	8670000	chr17	8900000	8910000
chr14	33040000	33050000	chr14	34260000	34270000		chr10	104860000	104870000	chr10	104940000	104950000		chr17	70720000	70730000	chr17	71140000	71150000
chr17	70110000	70120000	chr17	70530000	70540000		chr10	99460000	99470000	chr10	99620000	99630000		chr17	76490000	76500000	chr17	76960000	76970000
chr8	60970000	60980000	chr8	61300000	61310000		chr10	79600000	79610000	chr10	79780000	79790000		chr17	58790000	58800000	chr17	59460000	59470000
chr11	27720000	27730000	chr11	28550000	28560000		chr10	69610000	69620000	chr10	70060000	70070000		chr17	28190000	28200000	chr17	28250000	28260000
chr11	68860000	68870000	chr11	69450000	69460000		chr10	62070000	62080000	chr10	62190000	62200000		chr17	66770000	66780000	chr17	66960000	66970000
chr3	185970000	185980000	chr3	186250000	186260000		chr10	44370000	44380000	chr10	44520000	44530000		chr17	34260000	34270000	chr17	34470000	34480000
chr1	159760000	159770000	chr1	159970000	159980000		chr10	43130000	43140000	chr10	43270000	43280000		chr17	72370000	72380000	chr17	72590000	72600000
chr1	233570000	233580000	chr1	233920000	233930000		chr10	31010000	31020000	chr10	31790000	31800000		chr17	74400000	74410000	chr17	74460000	74470000
chr8	80590000	80600000	chr8	80930000	80940000		chr10	16470000	16480000	chr10	16820000	16830000		chr17	78170000	78180000	chr17	78270000	78280000
chr3	138310000	138320000	chr3	138630000	138640000		chr10	123500000	123510000	chr10	123650000	123660000		chr17	39050000	39060000	chr17	39730000	39740000
chr1	59200000	59210000	chr1	60160000	60170000		chr10	93520000	93530000	chr10	93660000	93670000		chr17	79230000	79240000	chr17	79510000	79520000
chr4	20420000	20430000	chr4	20680000	20690000		chr10	44530000	44540000	chr10	44800000	44810000		chr17	39020000	39030000	chr17	39710000	39720000
chr6	159590000	159600000	chr6	160070000	160080000		chr10	16610000	16620000	chr10	16830000	16840000		chr17	80380000	80390000	chr17	80510000	80520000
chr12	7370000	7380000	chr12	7790000	7800000		chr10	120960000	120970000	chr10	121060000	121070000		chr17	32740000	32750000	chr17	32960000	32970000
chr8	96900000	96910000	chr8	97170000	97180000		chr10	104590000	104600000	chr10	105090000	105100000		chr17	80940000	80950000	chr17	81000000	81010000
chr1	229790000	229800000	chr1	230440000	230450000		chr10	64580000	64590000	chr10	64740000	64750000		chr17	76490000	76500000	chr17	76850000	76860000
chr11	9180000	9190000	chr11	9520000	9530000		chr10	64190000	64200000	chr10	64310000	64320000		chr17	27090000	27100000	chr17	27150000	27160000
chr3	33170000	33180000	chr3	33410000	33420000		chr10	50290000	50300000	chr10	50480000	50490000		chr17	37700000	37710000	chr17	37770000	37780000
chr10	103980000	103990000	chr10	104230000	104240000		chr10	21780000	21790000	chr10	22230000	22240000		chr17	28800000	28810000	chr17	29040000	29050000
chr15	69350000	69360000	chr15	69680000	69690000		chr10	116230000	116240000	chr10	116450000	116460000		chr17	37770000	37780000	chr17	38120000	38130000
chr11	108570000	108580000	chr11	109560000	109570000		chr10	64600000	64610000	chr10	64910000	64920000		chr17	43080000	43090000	chr17	43180000	43190000
chr6	139440000	139450000	chr6	139680000	139690000		chr10	54400000	54410000	chr10	54480000	54490000		chr17	42220000	42230000	chr17	42400000	42410000
chr2	235460000	235470000	chr2	236020000	236030000		chr10	22540000	22550000	chr10	23270000	23280000		chr17	45250000	45260000	chr17	45680000	45690000
chr7	26720000	26730000	chr7	27190000	27200000		chr10	98520000	98530000	chr10	98790000	98800000		chr17	7960000	7970000	chr17	8020000	8030000
chr12	10380000	10390000	chr12	10710000	10720000		chr10	24280000	24290000	chr10	24840000	24850000		chr17	17710000	17720000	chr17	17770000	17780000
chr1	110080000	110090000	chr1	110520000	110530000		chr10	93250000	93260000	chr10	93390000	93400000		chr17	69470000	69480000	chr17	70110000	70120000
chr9	19920000	19930000	chr9	20940000	20950000		chr10	22290000	22300000	chr10	22530000	22540000		chr17	79500000	79510000	chr17	79560000	79570000
chr14	31970000	31980000	chr14	32720000	32730000		chr10	76340000	76350000	chr10	76580000	76590000		chr17	21180000	21190000	chr17	21410000	21420000
chr12	94530000	94540000	chr12	94920000	94930000		chr10	61620000	61630000	chr10	61840000	61850000		chr17	46960000	46970000	chr17	47100000	47110000
chr1	100270000	100280000	chr1	101330000	101340000		chr10	112360000	112370000	chr10	112660000	112670000		chr17	65620000	65630000	chr17	65680000	65690000
chr17	13500000	13510000	chr17	14200000	14210000		chr10	21360000	21370000	chr10	21550000	21560000		chr17	30800000	30810000	chr17	30980000	30990000
chr5	78430000	78440000	chr5	78760000	78770000		chr10	124880000	124890000	chr10	125720000	125730000		chr17	74520000	74530000	chr17	74670000	74680000
chr15	92640000	92650000	chr15	92920000	92930000		chr10	3660000	3670000	chr10	3810000	3820000		chr17	74860000	74870000	chr17	75240000	75250000
chr2	45200000	45210000	chr2	45720000	45730000		chr10	54400000	54410000	chr10	54540000	54550000		chr17	44070000	44080000	chr17	44340000	44350000
chr8	117800000	117810000	chr8	118050000	118060000		chr10	61850000	61860000	chr10	62190000	62200000		chr17	42470000	42480000	chr17	42600000	42610000
chr18	8690000	8700000	chr18	8980000	8990000		chr10	44500000	44510000	chr10	44800000	44810000		chr17	53430000	53440000	chr17	53590000	53600000
chr8	42020000	42030000	chr8	42240000	42250000		chr10	115440000	115450000	chr10	115610000	115620000		chr17	7530000	7540000	chr17	7590000	7600000
chr11	113170000	113180000	chr11	113400000	113410000		chr10	95300000	95310000	chr10	95620000	95630000		chr17	28480000	28490000	chr17	28550000	28560000
chr13	30340000	30350000	chr13	30680000	30690000		chr10	81310000	81320000	chr10	81680000	81690000		chr17	78360000	78370000	chr17	78940000	78950000
chr4	147260000	147270000	chr4	147830000	147840000		chr10	1460000	1470000	chr10	1770000	1780000		chr17	48650000	48660000	chr17	48750000	48760000
chr4	24490000	24500000	chr4	24680000	24690000		chr10	91550000	91560000	chr10	91900000	91910000		chr17	35880000	35890000	chr17	36150000	36160000
chr12	115100000	115110000	chr12	116190000	116200000		chr10	61380000	61390000	chr10	61550000	61560000		chr17	260000	270000	chr17	440000	450000
chr16	86100000	86110000	chr16	86550000	86560000		chr10	24280000	24290000	chr10	24650000	24660000		chr17	55320000	55330000	chr17	55490000	55500000
chr5	59590000	59600000	chr5	59940000	59950000		chr10	7300000	7310000	chr10	7530000	7540000		chr17	45400000	45410000	chr17	45690000	45700000
chr9	114850000	114860000	chr9	115120000	115130000		chr10	32480000	32490000	chr10	32630000	32640000		chr17	60770000	60780000	chr17	61480000	61490000
chr11	119530000	119540000	chr11	119970000	119980000		chr10	32330000	32340000	chr10	32630000	32640000		chr17	40460000	40470000	chr17	40630000	40640000
chr3	56730000	56740000	chr3	57020000	57030000		chr10	17060000	17070000	chr10	17260000	17270000		chr17	4110000	4120000	chr17	4270000	4280000
chr17	56780000	56790000	chr17	57080000	57090000		chr10	5850000	5860000	chr10	6090000	6100000		chr17	5490000	5500000	chr17	6370000	6380000
chr17	30800000	30810000	chr17	31080000	31090000		chr10	98150000	98160000	chr10	98380000	98390000		chr17	260000	270000	chr17	880000	890000
chr1	101380000	101390000	chr1	101750000	101760000		chr10	82460000	82470000	chr10	82770000	82780000		chr17	58210000	58220000	chr17	58710000	58720000
chr20	20640000	20650000	chr20	20800000	20810000		chr10	64580000	64590000	chr10	64830000	64840000		chr17	66530000	66540000	chr17	67230000	67240000
chr2	135210000	135220000	chr2	135650000	135660000		chr10	17070000	17080000	chr10	17280000	17290000		chr17	27150000	27160000	chr17	27230000	27240000
chr12	93890000	93900000	chr12	94490000	94500000		chr10	44180000	44190000	chr10	44540000	44550000		chr17	73780000	73790000	chr17	73840000	73850000
chr2	174260000	174270000	chr2	175200000	175210000		chr10	91010000	91020000	chr10	91320000	91330000		chr17	62100000	62110000	chr17	62350000	62360000
chr11	124280000	124290000	chr11	124450000	124460000		chr10	73150000	73160000	chr10	73570000	73580000		chr17	2690000	2700000	chr17	2910000	2920000
chr11	16840000	16850000	chr11	17080000	17090000		chr10	34950000	34960000	chr10	35270000	35280000		chr17	40110000	40120000	chr17	40310000	40320000
chr9	72950000	72960000	chr9	73210000	73220000		chr10	93150000	93160000	chr10	93380000	93390000		chr17	7250000	7260000	chr17	7490000	7500000
chr4	167940000	167950000	chr4	168540000	168550000		chr10	70510000	70520000	chr10	70700000	70710000		chr17	1560000	1570000	chr17	1770000	1780000
chr6	52280000	52290000	chr6	52520000	52530000		chr10	64760000	64770000	chr10	64910000	64920000		chr17	19890000	19900000	chr17	20210000	20220000
chr11	130300000	130310000	chr11	130730000	130740000		chr10	64370000	64380000	chr10	64750000	64760000		chr17	34330000	34340000	chr17	34840000	34850000
chr1	111160000	111170000	chr1	111310000	111320000		chr10	60730000	60740000	chr10	60940000	60950000		chr17	76500000	76510000	chr17	76560000	76570000
chr17	56660000	56670000	chr17	57080000	57090000		chr10	26620000	26630000	chr10	27000000	27010000		chr17	62960000	62970000	chr17	63090000	63100000
chr9	74650000	74660000	chr9	74880000	74890000		chr10	15920000	15930000	chr10	16820000	16830000		chr17	46150000	46160000	chr17	46210000	46220000
chr6	97070000	97080000	chr6	97340000	97350000		chr10	113940000	113950000	chr10	114200000	114210000		chr17	73910000	73920000	chr17	74280000	74290000
chr7	134310000	134320000	chr7	134630000	134640000		chr10	104480000	104490000	chr10	104820000	104830000		chr17	63220000	63230000	chr17	63980000	63990000
chr14	93700000	93710000	chr14	94000000	94010000		chr10	101600000	101610000	chr10	101990000	102000000		chr17	73940000	73950000	chr17	74000000	74010000
chr6	134240000	134250000	chr6	134410000	134420000		chr10	88020000	88030000	chr10	88340000	88350000		chr17	32250000	32260000	chr17	32470000	32480000
chrX	37780000	37790000	chrX	38020000	38030000		chr10	43630000	43640000	chr10	43920000	43930000		chr17	43780000	43790000	chr17	43900000	43910000
chr5	10450000	10460000	chr5	10620000	10630000		chr10	22270000	22280000	chr10	22860000	22870000		chr17	16830000	16840000	chr17	16890000	16900000
chr17	74860000	74870000	chr17	75050000	75060000		chr10	15250000	15260000	chr10	15410000	15420000		chr17	40370000	40380000	chr17	40550000	40560000
chr15	32950000	32960000	chr15	33280000	33290000		chr10	14540000	14550000	chr10	15010000	15020000		chr17	4330000	4340000	chr17	4520000	4530000
chr21	32470000	32480000	chr21	32970000	32980000		chr10	134200000	134210000	chr10	134440000	134450000		chr17	58300000	58310000	chr17	58500000	58510000
chr15	49150000	49160000	chr15	49430000	49440000		chr10	126730000	126740000	chr10	127040000	127050000		chr17	72340000	72350000	chr17	72540000	72550000
chr13	48900000	48910000	chr13	49150000	49160000		chr10	107710000	107720000	chr10	107940000	107950000		chr17	1220000	1230000	chr17	1410000	1420000
chr5	31820000	31830000	chr5	32080000	32090000		chr10	76430000	76440000	chr10	76780000	76790000		chr17	54670000	54680000	chr17	54790000	54800000
chr17	55930000	55940000	chr17	56190000	56200000		chr10	69830000	69840000	chr10	70080000	70090000		chr17	10000	20000	chr17	160000	170000
chr2	190520000	190530000	chr2	190930000	190940000		chr10	43620000	43630000	chr10	43950000	43960000		chr17	60020000	60030000	chr17	60100000	60110000
chr2	181940000	181950000	chr2	182570000	182580000		chr10	32340000	32350000	chr10	32660000	32670000		chr17	6570000	6580000	chr17	6730000	6740000
chr1	176520000	176530000	chr1	176850000	176860000		chr10	31030000	31040000	chr10	31610000	31620000		chr17	55310000	55320000	chr17	55700000	55710000
chr9	124450000	124460000	chr9	124750000	124760000		chr10	220000	230000	chr10	400000	410000		chr17	17710000	17720000	chr17	17930000	17940000
chr17	21180000	21190000	chr17	21410000	21420000		chr10	119740000	119750000	chr10	119840000	119850000		chr17	79910000	79920000	chr17	80110000	80120000
chr9	117440000	117450000	chr9	117770000	117780000		chr10	105470000	105480000	chr10	105960000	105970000		chr17	34960000	34970000	chr17	35720000	35730000
chr10	126220000	126230000	chr10	126510000	126520000		chr10	105470000	105480000	chr10	105840000	105850000		chr17	75760000	75770000	chr17	75960000	75970000
chrX	31050000	31060000	chrX	31310000	31320000		chr10	97020000	97030000	chr10	97360000	97370000		chr17	63290000	63300000	chr17	63540000	63550000
chr6	84590000	84600000	chr6	84930000	84940000		chr10	89290000	89300000	chr10	89520000	89530000		chr17	47640000	47650000	chr17	48070000	48080000
chr1	70600000	70610000	chr1	70970000	70980000		chr10	61670000	61680000	chr10	61780000	61790000		chr17	12080000	12090000	chr17	12640000	12650000
chr2	65290000	65300000	chr2	65790000	65800000		chr10	44530000	44540000	chr10	44870000	44880000		chr17	28130000	28140000	chr17	28300000	28310000
chr2	134870000	134880000	chr2	135170000	135180000		chr10	43980000	43990000	chr10	44140000	44150000		chr17	74560000	74570000	chr17	74620000	74630000
chr1	112930000	112940000	chr1	113250000	113260000		chr10	31330000	31340000	chr10	31450000	31460000		chr17	42960000	42970000	chr17	43180000	43190000
chr13	27940000	27950000	chr13	28550000	28560000		chr10	17470000	17480000	chr10	17600000	17610000		chr17	25980000	25990000	chr17	26080000	26090000
chr8	82180000	82190000	chr8	82420000	82430000		chr10	112500000	112510000	chr10	112750000	112760000		chr17	26130000	26140000	chr17	26570000	26580000
chr2	190950000	190960000	chr2	191230000	191240000		chr10	82450000	82460000	chr10	82930000	82940000		chr17	40860000	40870000	chr17	40920000	40930000
chr11	16810000	16820000	chr11	17520000	17530000		chr10	72570000	72580000	chr10	73040000	73050000		chr17	74010000	74020000	chr17	74080000	74090000
chr19	41160000	41170000	chr19	41320000	41330000		chr10	121980000	121990000	chr10	122090000	122100000		chr17	27470000	27480000	chr17	27610000	27620000
chr10	74120000	74130000	chr10	74590000	74600000		chr10	72220000	72230000	chr10	72640000	72650000		chr17	4570000	4580000	chr17	4790000	4800000
chr15	73010000	73020000	chr15	73370000	73380000		chr10	102970000	102980000	chr10	103530000	103540000		chr17	45230000	45240000	chr17	45370000	45380000
chr6	97070000	97080000	chr6	97500000	97510000		chr10	98150000	98160000	chr10	98790000	98800000		chr17	8080000	8090000	chr17	8140000	8150000
chr5	127550000	127560000	chr5	127830000	127840000		chr10	85900000	85910000	chr10	86080000	86090000		chr17	57700000	57710000	chr17	57770000	57780000
chr6	108860000	108870000	chr6	109210000	109220000		chr10	74120000	74130000	chr10	74820000	74830000		chr17	25780000	25790000	chr17	25840000	25850000
chr8	71060000	71070000	chr8	71440000	71450000		chr10	129700000	129710000	chr10	129940000	129950000		chr17	6740000	6750000	chr17	6900000	6910000
chr3	41930000	41940000	chr3	42140000	42150000		chr10	112060000	112070000	chr10	112430000	112440000		chr17	33640000	33650000	chr17	33810000	33820000
chr18	54410000	54420000	chr18	55230000	55240000		chr10	91550000	91560000	chr10	92350000	92360000		chr17	39060000	39070000	chr17	39480000	39490000
chr1	2120000	2130000	chr1	2310000	2320000		chr10	86300000	86310000	chr10	86470000	86480000		chr17	70420000	70430000	chr17	70510000	70520000
chr15	71740000	71750000	chr15	72020000	72030000		chr10	38150000	38160000	chr10	38260000	38270000		chr17	55930000	55940000	chr17	56150000	56160000
chr1	6780000	6790000	chr1	7130000	7140000		chr10	3280000	3290000	chr10	4680000	4690000		chr17	75590000	75600000	chr17	75990000	76000000
chr13	58200000	58210000	chr13	59890000	59900000		chr10	108470000	108480000	chr10	108740000	108750000		chr17	40720000	40730000	chr17	40980000	40990000
chr22	45970000	45980000	chr22	46370000	46380000		chr10	94720000	94730000	chr10	95120000	95130000		chr17	73040000	73050000	chr17	73100000	73110000
chr1	212650000	212660000	chr1	212950000	212960000		chr10	135070000	135080000	chr10	135190000	135200000		chr17	17250000	17260000	chr17	17470000	17480000
chr6	5140000	5150000	chr6	5380000	5390000		chr10	113510000	113520000	chr10	113890000	113900000		chr17	18750000	18760000	chr17	18880000	18890000
chr7	28960000	28970000	chr7	29140000	29150000		chr10	23450000	23460000	chr10	23570000	23580000		chr17	38950000	38960000	chr17	39700000	39710000
chr13	27940000	27950000	chr13	28400000	28410000		chr10	70300000	70310000	chr10	70650000	70660000		chr17	33460000	33470000	chr17	34070000	34080000
chr4	81280000	81290000	chr4	81960000	81970000		chr10	126730000	126740000	chr10	127310000	127320000		chr17	47620000	47630000	chr17	47780000	47790000
chr13	45620000	45630000	chr13	45880000	45890000		chr10	26620000	26630000	chr10	27150000	27160000		chr17	77830000	77840000	chr17	77890000	77900000
chr10	72310000	72320000	chr10	72630000	72640000		chr10	12280000	12290000	chr10	12950000	12960000		chr17	80880000	80890000	chr17	81090000	81100000
chr8	90730000	90740000	chr8	90990000	91000000		chr10	93050000	93060000	chr10	93390000	93400000		chr17	73050000	73060000	chr17	73180000	73190000
chr1	115680000	115690000	chr1	116130000	116140000		chr10	64190000	64200000	chr10	64840000	64850000		chr17	39010000	39020000	chr17	39640000	39650000
chr8	141470000	141480000	chr8	141640000	141650000		chr10	25400000	25410000	chr10	25510000	25520000		chr17	43650000	43660000	chr17	44290000	44300000
chr13	113590000	113600000	chr13	114040000	114050000		chr10	28970000	28980000	chr10	29580000	29590000		chr17	7150000	7160000	chr17	7220000	7230000
chr1	231490000	231500000	chr1	231720000	231730000		chr10	125340000	125350000	chr10	126070000	126080000		chr17	56320000	56330000	chr17	56570000	56580000
chr18	2930000	2940000	chr18	3240000	3250000		chr10	71270000	71280000	chr10	71560000	71570000		chr17	59920000	59930000	chr17	60180000	60190000
chr1	78590000	78600000	chr1	79070000	79080000		chr10	61840000	61850000	chr10	62110000	62120000		chr17	55260000	55270000	chr17	55730000	55740000
chr6	148490000	148500000	chr6	148780000	148790000		chr10	116580000	116590000	chr10	116710000	116720000		chr17	25670000	25680000	chr17	25870000	25880000
chr4	108940000	108950000	chr4	109490000	109500000		chr10	111890000	111900000	chr10	112310000	112320000		chr17	53600000	53610000	chr17	53670000	53680000
chr1	226820000	226830000	chr1	227010000	227020000		chr10	98390000	98400000	chr10	98790000	98800000		chr17	60050000	60060000	chr17	60180000	60190000
chrX	73070000	73080000	chrX	73230000	73240000		chr10	69280000	69290000	chr10	69530000	69540000		chr17	70560000	70570000	chr17	71180000	71190000
chr17	60780000	60790000	chr17	61040000	61050000		chr10	22280000	22290000	chr10	23350000	23360000		chr17	8470000	8480000	chr17	8640000	8650000
chr9	100830000	100840000	chr9	101020000	101030000		chr10	59930000	59940000	chr10	60140000	60150000		chr17	80310000	80320000	chr17	80440000	80450000
chr6	7720000	7730000	chr6	7990000	8000000		chr10	71000000	71010000	chr10	71390000	71400000		chr17	27710000	27720000	chr17	27850000	27860000
chr2	192030000	192040000	chr2	192380000	192390000		chr10	29670000	29680000	chr10	29780000	29790000		chr17	27020000	27030000	chr17	27240000	27250000
chr1	53370000	53380000	chr1	53640000	53650000		chr10	22860000	22870000	chr10	23350000	23360000		chr17	16900000	16910000	chr17	17100000	17110000
chr1	68020000	68030000	chr1	68220000	68230000		chr10	2880000	2890000	chr10	3080000	3090000		chr17	60050000	60060000	chr17	60110000	60120000
chr22	46520000	46530000	chr22	46700000	46710000		chr10	127660000	127670000	chr10	127970000	127980000		chr17	26750000	26760000	chr17	26810000	26820000
chr22	28990000	29000000	chr22	29220000	29230000		chr10	95670000	95680000	chr10	96070000	96080000		chr17	43330000	43340000	chr17	43390000	43400000
chr17	75760000	75770000	chr17	76000000	76010000		chr10	90020000	90030000	chr10	90310000	90320000		chr17	28670000	28680000	chr17	29040000	29050000
chr1	67460000	67470000	chr1	67960000	67970000		chr10	62210000	62220000	chr10	62380000	62390000		chr17	62520000	62530000	chr17	62600000	62610000
chr14	22850000	22860000	chr14	23030000	23040000		chr10	16480000	16490000	chr10	16840000	16850000		chr17	40370000	40380000	chr17	40430000	40440000
chr18	45300000	45310000	chr18	45540000	45550000		chr10	7900000	7910000	chr10	9250000	9260000		chr17	72870000	72880000	chr17	72930000	72940000
chr7	25930000	25940000	chr7	26400000	26410000		chr10	64250000	64260000	chr10	64860000	64870000		chr17	74510000	74520000	chr17	74710000	74720000
chr6	166300000	166310000	chr6	166510000	166520000		chr10	27650000	27660000	chr10	27940000	27950000		chr17	29240000	29250000	chr17	29540000	29550000
chr2	47660000	47670000	chr2	47990000	48000000		chr10	99320000	99330000	chr10	99490000	99500000		chr17	9890000	9900000	chr17	9950000	9960000
chr22	28410000	28420000	chr22	29220000	29230000		chr10	89890000	89900000	chr10	90310000	90320000		chr17	19150000	19160000	chr17	19350000	19360000
chr3	12170000	12180000	chr3	12510000	12520000		chr10	60710000	60720000	chr10	61370000	61380000		chr17	76500000	76510000	chr17	76610000	76620000
chr3	44570000	44580000	chr3	44950000	44960000		chr10	31610000	31620000	chr10	32040000	32050000		chr17	68760000	68770000	chr17	70530000	70540000
chr10	72680000	72690000	chr10	72970000	72980000		chr10	31310000	31320000	chr10	31600000	31610000		chr17	35010000	35020000	chr17	35410000	35420000
chr1	25170000	25180000	chr1	25530000	25540000		chr10	18690000	18700000	chr10	18940000	18950000		chr17	4630000	4640000	chr17	4690000	4700000
chr21	34570000	34580000	chr21	34810000	34820000		chr10	17480000	17490000	chr10	17640000	17650000		chr17	78570000	78580000	chr17	78940000	78950000
chr4	110920000	110930000	chr4	111430000	111440000		chr10	104590000	104600000	chr10	105250000	105260000		chr17	29230000	29240000	chr17	29290000	29300000
chr1	94520000	94530000	chr1	94800000	94810000		chr10	103380000	103390000	chr10	103840000	103850000		chr17	0	10000	chr17	880000	890000
chr8	102340000	102350000	chr8	103210000	103220000		chr10	86020000	86030000	chr10	86470000	86480000		chr17	37130000	37140000	chr17	37330000	37340000
chr22	29250000	29260000	chr22	29430000	29440000		chr10	120960000	120970000	chr10	121300000	121310000		chr17	34980000	34990000	chr17	35550000	35560000
chr4	41270000	41280000	chr4	41660000	41670000		chr10	106170000	106180000	chr10	106370000	106380000		chr17	25980000	25990000	chr17	26200000	26210000
chr8	140030000	140040000	chr8	140350000	140360000		chr10	94640000	94650000	chr10	94830000	94840000		chr17	29750000	29760000	chr17	30120000	30130000
chr9	37910000	37920000	chr9	38360000	38370000		chr10	91710000	91720000	chr10	92080000	92090000		chr17	57380000	57390000	chr17	57560000	57570000
chr1	185780000	185790000	chr1	186180000	186190000		chr10	35010000	35020000	chr10	35250000	35260000		chr17	38580000	38590000	chr17	38640000	38650000
chr19	47260000	47270000	chr19	47490000	47500000		chr10	26750000	26760000	chr10	27140000	27150000		chr17	63220000	63230000	chr17	63550000	63560000
chr17	59710000	59720000	chr17	59910000	59920000		chr10	26160000	26170000	chr10	26560000	26570000		chr17	70020000	70030000	chr17	70420000	70430000
chr2	71770000	71780000	chr2	72370000	72380000		chr10	21560000	21570000	chr10	22020000	22030000		chr17	4610000	4620000	chr17	4740000	4750000
chr13	110870000	110880000	chr13	111060000	111070000		chr10	15030000	15040000	chr10	15140000	15150000		chr17	4610000	4620000	chr17	4840000	4850000
chr13	112120000	112130000	chr13	113260000	113270000		chr10	116060000	116070000	chr10	116550000	116560000		chr17	59490000	59500000	chr17	59630000	59640000
chr2	36570000	36580000	chr2	36890000	36900000		chr10	11150000	11160000	chr10	11510000	11520000		chr17	62380000	62390000	chr17	62640000	62650000
chr1	181160000	181170000	chr1	181390000	181400000		chr10	127660000	127670000	chr10	129650000	129660000		chr17	77700000	77710000	chr17	77940000	77950000
chr17	4470000	4480000	chr17	4790000	4800000		chr10	77150000	77160000	chr10	77790000	77800000		chr17	12080000	12090000	chr17	12570000	12580000
chr1	77610000	77620000	chr1	78570000	78580000		chr10	72200000	72210000	chr10	72620000	72630000		chr17	72960000	72970000	chr17	73190000	73200000
chr10	16880000	16890000	chr10	17290000	17300000		chr10	116310000	116320000	chr10	116640000	116650000		chr17	55370000	55380000	chr17	55490000	55500000
chr14	71080000	71090000	chr14	71280000	71290000		chr10	114480000	114490000	chr10	115140000	115150000		chr17	62560000	62570000	chr17	62620000	62630000
chr1	165360000	165370000	chr1	165560000	165570000		chr10	98150000	98160000	chr10	98580000	98590000		chr17	7180000	7190000	chr17	7460000	7470000
chr14	76510000	76520000	chr14	76850000	76860000		chr10	59100000	59110000	chr10	59410000	59420000		chr17	76270000	76280000	chr17	76350000	76360000
chr2	183530000	183540000	chr2	183840000	183850000		chr10	94640000	94650000	chr10	95110000	95120000		chr17	21020000	21030000	chr17	21110000	21120000
chr12	89410000	89420000	chr12	89850000	89860000		chr10	78310000	78320000	chr10	78740000	78750000		chr17	30530000	30540000	chr17	30640000	30650000
chr4	77430000	77440000	chr4	77670000	77680000		chr10	62570000	62580000	chr10	63040000	63050000		chr17	33750000	33760000	chr17	33860000	33870000
chr1	65700000	65710000	chr1	66150000	66160000		chr10	62560000	62570000	chr10	62890000	62900000		chr17	6570000	6580000	chr17	6900000	6910000
chrX	149940000	149950000	chrX	150150000	150160000		chr10	31370000	31380000	chr10	32090000	32100000		chr17	26380000	26390000	chr17	26440000	26450000
chr6	160550000	160560000	chr6	160870000	160880000		chr10	90320000	90330000	chr10	90690000	90700000		chr17	34170000	34180000	chr17	34840000	34850000
chr1	23300000	23310000	chr1	23510000	23520000		chr10	100220000	100230000	chr10	100800000	100810000		chr17	36580000	36590000	chr17	36690000	36700000
chr9	107620000	107630000	chr9	108170000	108180000		chr10	129510000	129520000	chr10	129810000	129820000		chr17	77140000	77150000	chr17	77390000	77400000
chr1	113420000	113430000	chr1	113580000	113590000		chr10	91550000	91560000	chr10	92620000	92630000		chr17	48170000	48180000	chr17	48360000	48370000
chr2	158880000	158890000	chr2	159600000	159610000		chr10	82610000	82620000	chr10	82770000	82780000		chr17	80220000	80230000	chr17	80280000	80290000
chr2	9010000	9020000	chr2	9270000	9280000		chr10	76020000	76030000	chr10	76990000	77000000		chr17	30800000	30810000	chr17	31230000	31240000
chr3	124640000	124650000	chr3	125150000	125160000		chr10	64190000	64200000	chr10	64580000	64590000		chr17	55330000	55340000	chr17	55590000	55600000
chr5	133640000	133650000	chr5	133910000	133920000		chr10	21560000	21570000	chr10	22230000	22240000		chr17	48620000	48630000	chr17	48910000	48920000
chr7	360000	370000	chr7	810000	820000		chr10	21150000	21160000	chr10	21550000	21560000		chr17	19470000	19480000	chr17	19660000	19670000
chr6	1600000	1610000	chr6	2350000	2360000		chr10	102190000	102200000	chr10	102630000	102640000		chr17	73110000	73120000	chr17	73400000	73410000
chr6	90650000	90660000	chr6	91190000	91200000		chr10	71270000	71280000	chr10	71670000	71680000		chr17	47940000	47950000	chr17	48160000	48170000
chr14	20790000	20800000	chr14	21070000	21080000		chr10	13200000	13210000	chr10	13570000	13580000		chr17	26900000	26910000	chr17	26960000	26970000
chr18	48350000	48360000	chr18	48570000	48580000		chr10	7910000	7920000	chr10	9340000	9350000		chr17	36580000	36590000	chr17	36740000	36750000
chr1	211850000	211860000	chr1	212200000	212210000		chr10	61000000	61010000	chr10	61380000	61390000		chr17	16440000	16450000	chr17	16500000	16510000
chr1	175120000	175130000	chr1	175280000	175290000		chr10	28950000	28960000	chr10	29410000	29420000		chr17	79140000	79150000	chr17	79440000	79450000
chr6	100560000	100570000	chr6	101100000	101110000		chr10	28030000	28040000	chr10	28460000	28470000		chr17	2340000	2350000	chr17	2600000	2610000
chr18	60250000	60260000	chr18	60640000	60650000		chr10	26890000	26900000	chr10	27160000	27170000		chr17	28470000	28480000	chr17	28590000	28600000
chr16	19090000	19100000	chr16	19510000	19520000		chr10	15920000	15930000	chr10	16570000	16580000		chr17	4810000	4820000	chr17	4960000	4970000
chr1	43990000	44000000	chr1	44500000	44510000		chr10	27030000	27040000	chr10	27440000	27450000		chr17	17870000	17880000	chr17	17930000	17940000
chr7	26410000	26420000	chr7	27190000	27200000		chr10	22620000	22630000	chr10	22990000	23000000		chr17	19350000	19360000	chr17	19670000	19680000
chr1	244770000	244780000	chr1	245200000	245210000		chr10	15940000	15950000	chr10	16850000	16860000		chr17	42010000	42020000	chr17	42240000	42250000
chr5	114640000	114650000	chr5	114920000	114930000		chr10	13410000	13420000	chr10	13810000	13820000		chr17	49110000	49120000	chr17	49230000	49240000
chr20	49600000	49610000	chr20	49920000	49930000		chr10	64640000	64650000	chr10	65480000	65490000		chr17	36000000	36010000	chr17	36200000	36210000
chr17	4110000	4120000	chr17	4310000	4320000		chr10	33610000	33620000	chr10	34930000	34940000		chr17	73420000	73430000	chr17	73530000	73540000
chr14	70280000	70290000	chr14	70490000	70500000		chr10	35920000	35930000	chr10	37170000	37180000		chr17	10000	20000	chr17	560000	570000
chrX	13110000	13120000	chrX	13500000	13510000		chr10	31600000	31610000	chr10	32090000	32100000		chr17	19410000	19420000	chr17	19540000	19550000
chr17	46410000	46420000	chr17	46660000	46670000		chr10	30280000	30290000	chr10	30870000	30880000		chr17	17580000	17590000	chr17	17820000	17830000
chr6	155650000	155660000	chr6	155850000	155860000		chr10	133240000	133250000	chr10	133620000	133630000		chr17	29600000	29610000	chr17	29690000	29700000
chr1	179040000	179050000	chr1	179330000	179340000		chr10	131260000	131270000	chr10	131900000	131910000		chr17	46860000	46870000	chr17	47100000	47110000
chr4	82380000	82390000	chr4	82760000	82770000		chr10	210000	220000	chr10	540000	550000		chr17	21020000	21030000	chr17	21170000	21180000
chr11	14550000	14560000	chr11	14920000	14930000		chr10	134040000	134050000	chr10	134450000	134460000		chr17	17780000	17790000	chr17	17840000	17850000
chr1	99640000	99650000	chr1	99940000	99950000		chr10	113920000	113930000	chr10	114190000	114200000		chr17	20120000	20130000	chr17	20210000	20220000
chr4	110340000	110350000	chr4	110740000	110750000		chr10	112490000	112500000	chr10	112960000	112970000		chr17	65540000	65550000	chr17	65600000	65610000
chr12	95500000	95510000	chr12	95920000	95930000		chr10	102830000	102840000	chr10	103310000	103320000		chr17	71420000	71430000	chr17	71990000	72000000
chr2	211480000	211490000	chr2	211900000	211910000		chr10	99670000	99680000	chr10	100060000	100070000		chr17	75350000	75360000	chr17	75410000	75420000
chr16	46980000	46990000	chr16	47170000	47180000		chr10	95570000	95580000	chr10	96070000	96080000		chr17	46110000	46120000	chr17	46710000	46720000
chr6	18320000	18330000	chr6	18500000	18510000		chr10	79810000	79820000	chr10	80410000	80420000		chr17	28600000	28610000	chr17	28660000	28670000
chr9	32380000	32390000	chr9	32570000	32580000		chr10	72560000	72570000	chr10	72970000	72980000		chr17	29410000	29420000	chr17	29530000	29540000
chr21	46560000	46570000	chr21	46860000	46870000		chr10	62560000	62570000	chr10	62940000	62950000		chr17	79700000	79710000	chr17	79910000	79920000
chr5	102100000	102110000	chr5	102460000	102470000		chr10	38150000	38160000	chr10	38380000	38390000		chr17	78760000	78770000	chr17	78820000	78830000
chr6	100560000	100570000	chr6	100920000	100930000		chr10	17450000	17460000	chr10	17620000	17630000		chr17	43030000	43040000	chr17	43170000	43180000
chr12	91770000	91780000	chr12	93040000	93050000		chr10	16880000	16890000	chr10	17120000	17130000		chr17	28480000	28490000	chr17	28660000	28670000
chr13	78160000	78170000	chr13	78320000	78330000		chr10	14620000	14630000	chr10	14980000	14990000		chr17	1620000	1630000	chr17	1940000	1950000
chr1	84900000	84910000	chr1	85210000	85220000		chr10	1910000	1920000	chr10	2090000	2100000		chr17	6940000	6950000	chr17	7130000	7140000
chr22	46760000	46770000	chr22	46930000	46940000		chr10	127670000	127680000	chr10	128190000	128200000		chr17	58490000	58500000	chr17	58710000	58720000
chr2	11270000	11280000	chr2	11720000	11730000		chr10	105870000	105880000	chr10	106100000	106110000		chr17	77740000	77750000	chr17	77880000	77890000
chr8	80590000	80600000	chr8	81140000	81150000		chr10	27530000	27540000	chr10	27790000	27800000		chr17	9870000	9880000	chr17	10000000	10010000
chr2	217540000	217550000	chr2	218570000	218580000		chr10	16880000	16890000	chr10	17470000	17480000		chr17	17590000	17600000	chr17	17650000	17660000
chrX	114560000	114570000	chrX	114870000	114880000		chr10	53140000	53150000	chr10	53720000	53730000		chr17	57780000	57790000	chr17	58110000	58120000
chr18	3770000	3780000	chr18	3990000	4000000		chr10	15470000	15480000	chr10	15860000	15870000		chr17	77750000	77760000	chr17	77810000	77820000
chr2	162440000	162450000	chr2	162980000	162990000		chr10	112350000	112360000	chr10	112770000	112780000		chr17	29300000	29310000	chr17	29530000	29540000
chr9	102790000	102800000	chr9	102970000	102980000		chr10	62200000	62210000	chr10	62400000	62410000		chr17	28350000	28360000	chr17	28410000	28420000
chr8	42540000	42550000	chr8	42660000	42670000		chr10	50400000	50410000	chr10	50740000	50750000		chr17	4130000	4140000	chr17	4210000	4220000
chr6	74370000	74380000	chr6	75920000	75930000		chr10	98230000	98240000	chr10	98570000	98580000		chr17	55430000	55440000	chr17	55490000	55500000
chr21	46970000	46980000	chr21	47230000	47240000		chr10	17640000	17650000	chr10	18510000	18520000		chr17	17270000	17280000	chr17	17330000	17340000
chr13	95840000	95850000	chr13	96050000	96060000		chr10	17260000	17270000	chr10	17550000	17560000		chr17	67320000	67330000	chr17	67510000	67520000
chr18	45120000	45130000	chr18	45270000	45280000		chr10	8080000	8090000	chr10	9250000	9260000		chr17	10770000	10780000	chr17	11890000	11900000
chr15	57630000	57640000	chr15	57810000	57820000		chr10	45420000	45430000	chr10	45730000	45740000		chr17	78430000	78440000	chr17	78850000	78860000
chr4	166050000	166060000	chr4	166380000	166390000		chr10	6150000	6160000	chr10	6720000	6730000		chr17	12240000	12250000	chr17	12560000	12570000
chr18	33590000	33600000	chr18	33860000	33870000		chr10	56850000	56860000	chr10	57020000	57030000		chr17	80880000	80890000	chr17	81010000	81020000
chr10	70990000	71000000	chr10	71150000	71160000		chr10	16160000	16170000	chr10	16580000	16590000		chr17	7600000	7610000	chr17	7910000	7920000
chr8	70850000	70860000	chr8	71000000	71010000		chr10	119250000	119260000	chr10	120180000	120190000		chr17	64300000	64310000	chr17	64550000	64560000
chr13	21680000	21690000	chr13	22050000	22060000		chr10	6050000	6060000	chr10	6440000	6450000		chr17	5650000	5660000	chr17	6310000	6320000
chr10	88150000	88160000	chr10	88340000	88350000		chr10	3270000	3280000	chr10	4800000	4810000		chr17	66160000	66170000	chr17	66390000	66400000
chr17	47640000	47650000	chr17	47920000	47930000		chr10	102290000	102300000	chr10	102750000	102760000		chr17	59080000	59090000	chr17	59410000	59420000
chr5	102560000	102570000	chr5	102810000	102820000		chr10	64350000	64360000	chr10	65470000	65480000		chr17	46810000	46820000	chr17	47090000	47100000
chr11	4650000	4660000	chr11	5020000	5030000		chr10	45480000	45490000	chr10	45920000	45930000		chr17	42990000	43000000	chr17	43270000	43280000
chr16	75820000	75830000	chr16	77200000	77210000		chr10	16090000	16100000	chr10	16820000	16830000		chr17	65470000	65480000	chr17	65640000	65650000
chr2	178200000	178210000	chr2	178580000	178590000		chr10	14540000	14550000	chr10	15150000	15160000		chr17	41170000	41180000	chr17	41360000	41370000
chr22	39930000	39940000	chr22	40420000	40430000		chr10	127810000	127820000	chr10	128060000	128070000		chr17	65470000	65480000	chr17	65680000	65690000
chr5	142380000	142390000	chr5	142780000	142790000		chr10	100220000	100230000	chr10	100500000	100510000		chr17	42620000	42630000	chr17	42680000	42690000
chr18	77140000	77150000	chr18	77400000	77410000		chr10	96360000	96370000	chr10	97000000	97010000		chr17	17400000	17410000	chr17	17460000	17470000
chr1	33760000	33770000	chr1	33930000	33940000		chr10	82290000	82300000	chr10	82680000	82690000		chr17	74150000	74160000	chr17	74210000	74220000
chr7	50530000	50540000	chr7	51220000	51230000		chr10	58120000	58130000	chr10	58390000	58400000		chr17	8310000	8320000	chr17	8900000	8910000
chr15	66890000	66900000	chr15	67140000	67150000		chr10	52750000	52760000	chr10	53180000	53190000		chr17	47480000	47490000	chr17	47770000	47780000
chr7	155590000	155600000	chr7	156610000	156620000		chr10	28950000	28960000	chr10	29730000	29740000		chr17	37100000	37110000	chr17	37300000	37310000
chr7	155920000	155930000	chr7	156610000	156620000		chr10	28720000	28730000	chr10	28900000	28910000		chr17	78100000	78110000	chr17	78320000	78330000
chr11	75500000	75510000	chr11	75860000	75870000		chr10	7570000	7580000	chr10	9340000	9350000		chr17	13230000	13240000	chr17	14820000	14830000
chr1	178740000	178750000	chr1	179340000	179350000		chr10	134770000	134780000	chr10	135120000	135130000		chr17	39110000	39120000	chr17	39650000	39660000
chr6	165850000	165860000	chr6	166260000	166270000		chr10	126750000	126760000	chr10	127400000	127410000		chr17	74550000	74560000	chr17	74710000	74720000
chr6	143890000	143900000	chr6	144330000	144340000		chr10	120960000	120970000	chr10	121350000	121360000		chr17	7490000	7500000	chr17	7550000	7560000
chr11	84260000	84270000	chr11	85300000	85310000		chr10	118980000	118990000	chr10	119990000	120000000		chr17	63280000	63290000	chr17	64200000	64210000
chr12	65190000	65200000	chr12	65510000	65520000		chr10	96890000	96900000	chr10	97350000	97360000		chr17	27040000	27050000	chr17	27280000	27290000
chr18	6540000	6550000	chr18	6880000	6890000		chr10	96100000	96110000	chr10	96310000	96320000		chr17	4810000	4820000	chr17	4870000	4880000
chr7	86550000	86560000	chr7	86860000	86870000		chr10	93150000	93160000	chr10	93670000	93680000		chr17	56320000	56330000	chr17	56380000	56390000
chr9	91200000	91210000	chr9	91610000	91620000		chr10	91900000	91910000	chr10	92350000	92360000		chr17	77120000	77130000	chr17	77420000	77430000
chr10	89610000	89620000	chr10	90310000	90320000		chr10	61990000	62000000	chr10	62410000	62420000		chr17	39060000	39070000	chr17	39600000	39610000
chr1	163040000	163050000	chr1	163280000	163290000		chr10	52820000	52830000	chr10	53180000	53190000		chr17	78440000	78450000	chr17	78500000	78510000
chr2	133300000	133310000	chr2	133920000	133930000		chr10	21810000	21820000	chr10	22600000	22610000		chr17	7290000	7300000	chr17	7370000	7380000
chr13	99090000	99100000	chr13	99310000	99320000		chr10	11550000	11560000	chr10	12020000	12030000		chr17	38460000	38470000	chr17	38680000	38690000
chr11	1840000	1850000	chr11	2170000	2180000		chr10	4050000	4060000	chr10	4290000	4300000		chr17	38520000	38530000	chr17	38710000	38720000
chr12	114410000	114420000	chr12	116350000	116360000		chr10	119250000	119260000	chr10	120210000	120220000		chr17	8430000	8440000	chr17	8630000	8640000
chr1	210030000	210040000	chr1	210480000	210490000		chr10	114640000	114650000	chr10	115310000	115320000		chr17	60100000	60110000	chr17	60180000	60190000
chr12	12520000	12530000	chr12	12850000	12860000		chr10	114230000	114240000	chr10	115140000	115150000		chr17	44850000	44860000	chr17	44910000	44920000
chr6	113620000	113630000	chr6	114190000	114200000		chr10	82680000	82690000	chr10	82940000	82950000		chr17	80920000	80930000	chr17	81090000	81100000
chr8	27170000	27180000	chr8	27450000	27460000		chr10	82030000	82040000	chr10	82270000	82280000		chr17	78570000	78580000	chr17	78850000	78860000
chr6	2100000	2110000	chr6	2350000	2360000		chr10	72500000	72510000	chr10	72840000	72850000		chr17	61150000	61160000	chr17	61480000	61490000
chr4	37600000	37610000	chr4	38030000	38040000		chr10	62720000	62730000	chr10	63040000	63050000		chr17	59710000	59720000	chr17	59870000	59880000
chr2	198660000	198670000	chr2	199150000	199160000		chr10	93050000	93060000	chr10	93660000	93670000		chr17	42160000	42170000	chr17	42220000	42230000
chr7	111380000	111390000	chr7	112050000	112060000		chr10	116300000	116310000	chr10	116880000	116890000		chr17	78400000	78410000	chr17	78770000	78780000
chr10	76000000	76010000	chr10	76850000	76860000		chr10	112660000	112670000	chr10	112960000	112970000		chr17	26110000	26120000	chr17	26170000	26180000
chr15	101830000	101840000	chr15	102180000	102190000		chr10	95670000	95680000	chr10	96190000	96200000		chr17	3780000	3790000	chr17	3860000	3870000
chr10	44170000	44180000	chr10	44880000	44890000		chr10	30290000	30300000	chr10	30670000	30680000		chr17	70120000	70130000	chr17	70420000	70430000
chr8	95820000	95830000	chr8	96260000	96270000		chr10	87310000	87320000	chr10	88130000	88140000		chr17	46230000	46240000	chr17	46710000	46720000
chr11	129790000	129800000	chr11	130000000	130010000		chr10	73070000	73080000	chr10	73800000	73810000		chr17	70120000	70130000	chr17	70460000	70470000
chr2	102030000	102040000	chr2	102450000	102460000		chr10	49760000	49770000	chr10	50720000	50730000		chr17	76550000	76560000	chr17	76610000	76620000
chr13	24620000	24630000	chr13	24790000	24800000		chr10	27180000	27190000	chr10	27640000	27650000		chr17	26700000	26710000	chr17	26860000	26870000
chr3	134020000	134030000	chr3	134190000	134200000		chr10	5480000	5490000	chr10	5910000	5920000		chr17	7620000	7630000	chr17	7680000	7690000
chr12	29230000	29240000	chr12	29470000	29480000		chr10	93130000	93140000	chr10	93390000	93400000		chr17	71300000	71310000	chr17	71360000	71370000
chr11	17750000	17760000	chr11	18000000	18010000		chr10	82200000	82210000	chr10	82690000	82700000		chr17	73490000	73500000	chr17	73550000	73560000
chr15	91840000	91850000	chr15	92620000	92630000		chr10	21780000	21790000	chr10	22870000	22880000		chr17	63000000	63010000	chr17	63190000	63200000
chr14	22780000	22790000	chr14	22940000	22950000		chr10	87550000	87560000	chr10	88130000	88140000		chr17	71430000	71440000	chr17	72170000	72180000
chr3	187030000	187040000	chr3	187390000	187400000		chr10	65800000	65810000	chr10	66050000	66060000		chr17	39890000	39900000	chr17	40040000	40050000
chr11	103550000	103560000	chr11	104020000	104030000		chr10	27840000	27850000	chr10	28460000	28470000		chr17	79340000	79350000	chr17	79430000	79440000
chr8	39890000	39900000	chr8	40050000	40060000		chr10	130820000	130830000	chr10	131770000	131780000		chr17	63060000	63070000	chr17	63120000	63130000
chr2	198660000	198670000	chr2	198990000	199000000		chr10	49870000	49880000	chr10	50370000	50380000		chr17	8730000	8740000	chr17	8890000	8900000
chr14	96560000	96570000	chr14	96890000	96900000		chr10	34950000	34960000	chr10	35500000	35510000		chr17	79990000	80000000	chr17	80160000	80170000
chr20	4580000	4590000	chr20	4700000	4710000		chr10	109170000	109180000	chr10	109950000	109960000		chr17	74890000	74900000	chr17	74950000	74960000
chr10	90590000	90600000	chr10	90970000	90980000		chr10	90790000	90800000	chr10	91320000	91330000		chr17	48620000	48630000	chr17	49030000	49040000
chr11	11810000	11820000	chr11	12300000	12310000		chr10	78310000	78320000	chr10	78860000	78870000		chr17	15940000	15950000	chr17	16030000	16040000
chr20	3030000	3040000	chr20	3290000	3300000		chr10	76490000	76500000	chr10	76990000	77000000		chr17	38450000	38460000	chr17	38560000	38570000
chr19	7420000	7430000	chr19	7860000	7870000		chr10	15940000	15950000	chr10	16580000	16590000		chr17	73110000	73120000	chr17	73240000	73250000
chr4	100480000	100490000	chr4	100800000	100810000		chr10	7560000	7570000	chr10	8090000	8100000		chr17	38570000	38580000	chr17	38710000	38720000
chr20	19760000	19770000	chr20	19970000	19980000		chr10	73650000	73660000	chr10	74090000	74100000		chr17	17040000	17050000	chr17	17210000	17220000
chr9	85940000	85950000	chr9	86150000	86160000		chr10	53150000	53160000	chr10	53970000	53980000		chr17	78110000	78120000	chr17	78350000	78360000
chr21	30460000	30470000	chr21	30740000	30750000		chr10	43460000	43470000	chr10	43860000	43870000		chr17	78240000	78250000	chr17	78320000	78330000
chr9	93670000	93680000	chr9	94190000	94200000		chr10	10920000	10930000	chr10	11310000	11320000		chr17	34370000	34380000	chr17	34820000	34830000
chr18	60680000	60690000	chr18	61100000	61110000		chr10	5620000	5630000	chr10	6110000	6120000		chr17	19420000	19430000	chr17	19610000	19620000
chr12	124520000	124530000	chr12	124800000	124810000		chr10	92040000	92050000	chr10	92290000	92300000		chr17	5530000	5540000	chr17	6180000	6190000
chr1	17820000	17830000	chr1	17930000	17940000		chr10	62890000	62900000	chr10	63480000	63490000		chr17	78330000	78340000	chr17	78950000	78960000
chr2	232780000	232790000	chr2	233190000	233200000		chr10	21780000	21790000	chr10	23290000	23300000		chr17	57940000	57950000	chr17	58110000	58120000
chr9	116200000	116210000	chr9	116410000	116420000		chr10	11840000	11850000	chr10	12210000	12220000		chr17	28540000	28550000	chr17	28600000	28610000
chr5	141530000	141540000	chr5	141920000	141930000		chr10	5000000	5010000	chr10	5050000	5060000		chr17	47940000	47950000	chr17	48120000	48130000
chr14	96020000	96030000	chr14	96460000	96470000		chr10	134730000	134740000	chr10	135040000	135050000		chr17	66770000	66780000	chr17	67180000	67190000
chr10	6150000	6160000	chr10	6720000	6730000		chr10	117460000	117470000	chr10	118050000	118060000		chr17	36950000	36960000	chr17	37010000	37020000
chr1	198740000	198750000	chr1	199210000	199220000		chr10	77140000	77150000	chr10	78060000	78070000		chr17	35960000	35970000	chr17	36200000	36210000
chr9	86550000	86560000	chr9	86780000	86790000		chr10	62200000	62210000	chr10	62530000	62540000		chr17	74560000	74570000	chr17	74670000	74680000
chr7	87420000	87430000	chr7	87740000	87750000		chr10	11830000	11840000	chr10	12750000	12760000		chr17	1420000	1430000	chr17	1530000	1540000
chr10	6460000	6470000	chr10	6710000	6720000		chr10	125150000	125160000	chr10	125600000	125610000		chr17	73910000	73920000	chr17	74090000	74100000
chr14	45380000	45390000	chr14	45730000	45740000		chr10	116060000	116070000	chr10	116880000	116890000		chr17	2280000	2290000	chr17	2600000	2610000
chr3	127370000	127380000	chr3	127680000	127690000		chr10	130060000	130070000	chr10	130640000	130650000		chr17	33640000	33650000	chr17	33770000	33780000
chr11	7110000	7120000	chr11	7710000	7720000		chr10	122000000	122010000	chr10	122480000	122490000		chr17	37920000	37930000	chr17	38080000	38090000
chr1	6770000	6780000	chr1	7270000	7280000		chr10	112370000	112380000	chr10	113350000	113360000		chr17	19940000	19950000	chr17	20000000	20010000
chr1	172710000	172720000	chr1	173380000	173390000		chr10	117560000	117570000	chr10	118040000	118050000		chr17	59710000	59720000	chr17	60140000	60150000
chr16	56990000	57000000	chr16	57200000	57210000		chr10	33620000	33630000	chr10	34810000	34820000		chr17	74520000	74530000	chr17	74580000	74590000
chr3	170880000	170890000	chr3	171280000	171290000		chr10	21560000	21570000	chr10	23270000	23280000		chr17	19890000	19900000	chr17	20120000	20130000
chr16	55970000	55980000	chr16	56350000	56360000		chr10	131550000	131560000	chr10	131800000	131810000		chr17	2040000	2050000	chr17	2190000	2200000
chr8	6280000	6290000	chr8	6630000	6640000		chr10	106340000	106350000	chr10	107450000	107460000		chr17	38140000	38150000	chr17	38210000	38220000
chr2	7560000	7570000	chr2	8830000	8840000		chr10	92510000	92520000	chr10	93000000	93010000		chr17	67520000	67530000	chr17	68130000	68140000
chr6	56220000	56230000	chr6	56450000	56460000		chr10	8110000	8120000	chr10	9340000	9350000		chr17	40720000	40730000	chr17	40940000	40950000
chr10	72310000	72320000	chr10	72510000	72520000		chr10	92640000	92650000	chr10	93390000	93400000		chr17	9950000	9960000	chr17	10060000	10070000
chr5	5140000	5150000	chr5	5410000	5420000		chr10	67110000	67120000	chr10	67360000	67370000		chr17	33690000	33700000	chr17	33750000	33760000
chr8	22470000	22480000	chr8	22760000	22770000		chr10	45490000	45500000	chr10	46090000	46100000		chr17	80770000	80780000	chr17	80900000	80910000
chr11	121180000	121190000	chr11	121460000	121470000		chr10	130820000	130830000	chr10	131920000	131930000		chr17	1170000	1180000	chr17	1530000	1540000
chr20	42370000	42380000	chr20	42700000	42710000		chr10	120100000	120110000	chr10	120420000	120430000		chr17	79270000	79280000	chr17	79360000	79370000
chr20	43310000	43320000	chr20	43490000	43500000		chr10	116230000	116240000	chr10	116880000	116890000		chr17	73420000	73430000	chr17	73730000	73740000
chr9	74900000	74910000	chr9	75200000	75210000		chr10	106170000	106180000	chr10	106670000	106680000		chr17	35020000	35030000	chr17	35440000	35450000
chr1	157160000	157170000	chr1	157330000	157340000		chr10	59950000	59960000	chr10	60150000	60160000		chr17	38260000	38270000	chr17	38440000	38450000
chrX	13760000	13770000	chrX	14040000	14050000		chr10	49670000	49680000	chr10	50300000	50310000		chr17	48480000	48490000	chr17	48540000	48550000
chr1	199650000	199660000	chr1	200470000	200480000		chr10	32150000	32160000	chr10	32480000	32490000		chr17	69830000	69840000	chr17	70110000	70120000
chr4	39460000	39470000	chr4	39970000	39980000		chr10	16620000	16630000	chr10	17260000	17270000		chr17	56620000	56630000	chr17	57050000	57060000
chr11	128980000	128990000	chr11	129610000	129620000		chr10	12080000	12090000	chr10	12370000	12380000		chr17	7640000	7650000	chr17	7760000	7770000
chr21	46370000	46380000	chr21	46550000	46560000		chr10	72300000	72310000	chr10	73020000	73030000		chr17	7120000	7130000	chr17	7200000	7210000
chr11	100440000	100450000	chr11	100720000	100730000		chr10	81300000	81310000	chr10	81800000	81810000		chr17	37150000	37160000	chr17	37220000	37230000
chr3	150240000	150250000	chr3	150580000	150590000		chr10	22280000	22290000	chr10	23140000	23150000		chr17	46750000	46760000	chr17	46810000	46820000
chr15	38760000	38770000	chr15	38980000	38990000		chr10	134140000	134150000	chr10	135070000	135080000		chr17	56320000	56330000	chr17	56480000	56490000
chr6	17580000	17590000	chr6	17800000	17810000		chr10	121440000	121450000	chr10	122090000	122100000		chr17	9900000	9910000	chr17	10060000	10070000
chr17	80310000	80320000	chr17	80510000	80520000		chr10	117550000	117560000	chr10	118140000	118150000		chr17	8360000	8370000	chr17	8640000	8650000
chrX	130970000	130980000	chrX	131350000	131360000		chr10	81040000	81050000	chr10	81960000	81970000		chr17	42650000	42660000	chr17	42710000	42720000
chr3	170760000	170770000	chr3	171290000	171300000		chr10	7560000	7570000	chr10	9250000	9260000		chr17	38210000	38220000	chr17	38270000	38280000
chr1	8620000	8630000	chr1	8900000	8910000		chr10	134380000	134390000	chr10	135200000	135210000		chr17	3920000	3930000	chr17	3980000	3990000
chr1	184770000	184780000	chr1	184950000	184960000		chr10	62570000	62580000	chr10	63480000	63490000		chr17	66340000	66350000	chr17	66420000	66430000
chr8	101150000	101160000	chr8	101550000	101560000		chr10	118200000	118210000	chr10	118540000	118550000		chr17	73910000	73920000	chr17	74320000	74330000
chrX	150320000	150330000	chrX	150840000	150850000		chr10	89980000	89990000	chr10	90500000	90510000		chr17	45370000	45380000	chr17	45700000	45710000
chr7	22590000	22600000	chr7	23090000	23100000		chr10	67110000	67120000	chr10	67940000	67950000		chr17	63280000	63290000	chr17	63790000	63800000
chr1	41070000	41080000	chr1	41310000	41320000		chr10	54070000	54080000	chr10	54480000	54490000		chr17	6570000	6580000	chr17	6800000	6810000
chr19	43950000	43960000	chr19	44300000	44310000		chr10	27740000	27750000	chr10	28470000	28480000		chr17	36660000	36670000	chr17	36730000	36740000
chr13	70110000	70120000	chr13	70430000	70440000		chr10	116630000	116640000	chr10	117170000	117180000		chr17	55200000	55210000	chr17	56070000	56080000
chr11	58930000	58940000	chr11	59190000	59200000		chr10	115610000	115620000	chr10	116260000	116270000		chr17	63280000	63290000	chr17	64010000	64020000
chr3	30810000	30820000	chr3	31170000	31180000		chr10	96390000	96400000	chr10	97120000	97130000		chr17	29560000	29570000	chr17	29690000	29700000
chr18	61180000	61190000	chr18	61510000	61520000		chr10	93510000	93520000	chr10	94190000	94200000		chr17	55350000	55360000	chr17	55810000	55820000
chr16	19910000	19920000	chr16	20310000	20320000		chr10	107550000	107560000	chr10	107930000	107940000		chr17	59980000	59990000	chr17	60140000	60150000
chr5	66540000	66550000	chr5	67540000	67550000		chr10	61870000	61880000	chr10	62390000	62400000		chr17	8090000	8100000	chr17	8190000	8200000
chr19	9730000	9740000	chr19	9900000	9910000		chr10	97040000	97050000	chr10	98020000	98030000		chr17	7600000	7610000	chr17	7850000	7860000
chr5	60350000	60360000	chr5	60950000	60960000		chr10	85440000	85450000	chr10	85950000	85960000		chr17	45970000	45980000	chr17	46090000	46100000
chr17	46100000	46110000	chr17	46690000	46700000		chr10	62720000	62730000	chr10	63570000	63580000		chr17	30790000	30800000	chr17	31200000	31210000
chr1	201520000	201530000	chr1	201760000	201770000		chr10	38270000	38280000	chr10	38650000	38660000		chr17	74150000	74160000	chr17	74330000	74340000
chr5	56190000	56200000	chr5	56510000	56520000		chr10	33490000	33500000	chr10	34920000	34930000		chr17	78820000	78830000	chr17	78880000	78890000
chr20	5500000	5510000	chr20	6050000	6060000		chr10	29780000	29790000	chr10	30970000	30980000		chr17	4680000	4690000	chr17	4750000	4760000
chr6	132840000	132850000	chr6	133110000	133120000		chr10	63040000	63050000	chr10	63840000	63850000		chr17	4110000	4120000	chr17	4410000	4420000
chr2	180280000	180290000	chr2	180610000	180620000		chr10	61650000	61660000	chr10	62540000	62550000		chr17	60000000	60010000	chr17	60180000	60190000
chr3	97760000	97770000	chr3	98040000	98050000		chr10	22920000	22930000	chr10	23650000	23660000		chr17	72290000	72300000	chr17	72470000	72480000
chr1	167030000	167040000	chr1	167410000	167420000		chr10	6270000	6280000	chr10	7190000	7200000		chr17	43290000	43300000	chr17	43500000	43510000
chr17	9860000	9870000	chr17	10130000	10140000		chr10	68100000	68110000	chr10	68690000	68700000		chr17	56080000	56090000	chr17	56150000	56160000
chr6	43730000	43740000	chr6	44040000	44050000		chr10	43900000	43910000	chr10	45450000	45460000		chr17	47510000	47520000	chr17	47780000	47790000
chr7	77280000	77290000	chr7	77660000	77670000		chr10	35400000	35410000	chr10	37160000	37170000		chr17	7220000	7230000	chr17	7380000	7390000
chr2	102630000	102640000	chr2	102850000	102860000		chr10	56880000	56890000	chr10	57420000	57430000		chr17	17620000	17630000	chr17	17680000	17690000
chr14	50330000	50340000	chr14	50570000	50580000		chr10	21370000	21380000	chr10	22000000	22010000		chr17	26740000	26750000	chr17	26850000	26860000
chr1	84600000	84610000	chr1	84890000	84900000		chr10	6090000	6100000	chr10	7520000	7530000		chr17	66530000	66540000	chr17	66750000	66760000
chr20	330000	340000	chr20	620000	630000		chr10	21360000	21370000	chr10	22240000	22250000		chr17	54900000	54910000	chr17	54960000	54970000
chr14	75770000	75780000	chr14	76020000	76030000		chr10	118510000	118520000	chr10	119740000	119750000		chr17	75550000	75560000	chr17	75760000	75770000
chr11	13970000	13980000	chr11	14260000	14270000		chr10	85380000	85390000	chr10	85920000	85930000		chr17	30980000	30990000	chr17	31230000	31240000
chrX	152120000	152130000	chrX	152770000	152780000		chr10	102970000	102980000	chr10	104020000	104030000		chr17	37700000	37710000	chr17	37900000	37910000
chr2	175020000	175030000	chr2	175200000	175210000		chr10	91060000	91070000	chr10	91800000	91810000		chr17	36000000	36010000	chr17	36060000	36070000
chr6	8980000	8990000	chr6	10430000	10440000		chr10	2460000	2470000	chr10	3420000	3430000		chr17	59830000	59840000	chr17	59890000	59900000
chr16	80560000	80570000	chr16	80860000	80870000		chr10	29800000	29810000	chr10	30960000	30970000		chr17	80260000	80270000	chr17	80370000	80380000
chr9	100470000	100480000	chr9	100660000	100670000		chr10	110120000	110130000	chr10	113050000	113060000		chr17	16720000	16730000	chr17	18270000	18280000
chr9	112000000	112010000	chr9	112230000	112240000		chr10	123190000	123200000	chr10	125160000	125170000		chr17	17250000	17260000	chr17	17390000	17400000
chr2	48080000	48090000	chr2	48650000	48660000		chr10	100480000	100490000	chr10	102220000	102230000		chr17	56830000	56840000	chr17	57080000	57090000
chr5	79380000	79390000	chr5	79600000	79610000		chr11	57250000	57260000	chr11	57410000	57420000		chr17	42810000	42820000	chr17	42940000	42950000
chr7	25300000	25310000	chr7	25600000	25610000		chr11	75920000	75930000	chr11	76020000	76030000		chr17	4330000	4340000	chr17	4420000	4430000
chr22	50160000	50170000	chr22	50460000	50470000		chr11	102210000	102220000	chr11	102360000	102370000		chr17	59490000	59500000	chr17	59910000	59920000
chr1	113260000	113270000	chr1	113580000	113590000		chr11	74990000	75000000	chr11	75090000	75100000		chr17	26250000	26260000	chr17	26570000	26580000
chr16	19090000	19100000	chr16	19380000	19390000		chr11	121190000	121200000	chr11	121460000	121470000		chr17	64250000	64260000	chr17	64890000	64900000
chr11	107990000	108000000	chr11	108520000	108530000		chr11	120100000	120110000	chr11	120160000	120170000		chr17	46380000	46390000	chr17	46620000	46630000
chr5	31580000	31590000	chr5	31800000	31810000		chr11	32070000	32080000	chr11	32190000	32200000		chr17	600000	610000	chr17	880000	890000
chr17	46750000	46760000	chr17	46950000	46960000		chr11	128750000	128760000	chr11	128820000	128830000		chr17	63220000	63230000	chr17	63880000	63890000
chr22	26890000	26900000	chr22	27040000	27050000		chr11	111230000	111240000	chr11	111280000	111290000		chr17	73950000	73960000	chr17	74280000	74290000
chr13	48700000	48710000	chr13	49340000	49350000		chr11	72290000	72300000	chr11	72350000	72360000		chr17	56830000	56840000	chr17	57030000	57040000
chr1	45820000	45830000	chr1	45950000	45960000		chr11	46260000	46270000	chr11	46330000	46340000		chr17	48620000	48630000	chr17	48860000	48870000
chr22	19710000	19720000	chr22	19890000	19900000		chr11	61100000	61110000	chr11	61150000	61160000		chr17	77180000	77190000	chr17	77340000	77350000
chr17	69470000	69480000	chr17	70110000	70120000		chr11	65190000	65200000	chr11	65270000	65280000		chr17	0	10000	chr17	630000	640000
chr12	27880000	27890000	chr12	28090000	28100000		chr11	60130000	60140000	chr11	60220000	60230000		chr17	35780000	35790000	chr17	35840000	35850000
chr13	21280000	21290000	chr13	21490000	21500000		chr11	33880000	33890000	chr11	33980000	33990000		chr17	7220000	7230000	chr17	7340000	7350000
chr22	41320000	41330000	chr22	41630000	41640000		chr11	59520000	59530000	chr11	59570000	59580000		chr17	45280000	45290000	chr17	45720000	45730000
chr9	131890000	131900000	chr9	132370000	132380000		chr11	71730000	71740000	chr11	71800000	71810000		chr17	5660000	5670000	chr17	6280000	6290000
chr6	131200000	131210000	chr6	131430000	131440000		chr11	60600000	60610000	chr11	60660000	60670000		chr17	37880000	37890000	chr17	38120000	38130000
chr17	61500000	61510000	chr17	61680000	61690000		chr11	64610000	64620000	chr11	64660000	64670000		chr17	27910000	27920000	chr17	28100000	28110000
chr4	176860000	176870000	chr4	177260000	177270000		chr11	112090000	112100000	chr11	112150000	112160000		chr17	67420000	67430000	chr17	67500000	67510000
chr12	15430000	15440000	chr12	15670000	15680000		chr11	116740000	116750000	chr11	116970000	116980000		chr17	43720000	43730000	chr17	43860000	43870000
chr9	118910000	118920000	chr9	119330000	119340000		chr11	102420000	102430000	chr11	102470000	102480000		chr17	65540000	65550000	chr17	65680000	65690000
chr11	8350000	8360000	chr11	8580000	8590000		chr11	75150000	75160000	chr11	75240000	75250000		chr17	9300000	9310000	chr17	9420000	9430000
chr8	27920000	27930000	chr8	28180000	28190000		chr11	85750000	85760000	chr11	85920000	85930000		chr17	73490000	73500000	chr17	73730000	73740000
chr14	101310000	101320000	chr14	102090000	102100000		chr11	66460000	66470000	chr11	66600000	66610000		chr17	25600000	25610000	chr17	25930000	25940000
chr2	213880000	213890000	chr2	214090000	214100000		chr11	46900000	46910000	chr11	47170000	47180000		chr17	27710000	27720000	chr17	27770000	27780000
chr1	47650000	47660000	chr1	48180000	48190000		chr11	120040000	120050000	chr11	120090000	120100000		chr17	72960000	72970000	chr17	73400000	73410000
chr19	30220000	30230000	chr19	31140000	31150000		chr11	111150000	111160000	chr11	111290000	111300000		chr17	38510000	38520000	chr17	38630000	38640000
chr19	40810000	40820000	chr19	41100000	41110000		chr11	62670000	62680000	chr11	62780000	62790000		chr17	20020000	20030000	chr17	20120000	20130000
chr19	13700000	13710000	chr19	14180000	14190000		chr11	65840000	65850000	chr11	65890000	65900000		chr17	26110000	26120000	chr17	26230000	26240000
chr1	178500000	178510000	chr1	178960000	178970000		chr11	3060000	3070000	chr11	3110000	3120000		chr17	73140000	73150000	chr17	73200000	73210000
chr20	52710000	52720000	chr20	53260000	53270000		chr11	68010000	68020000	chr11	68060000	68070000		chr17	73910000	73920000	chr17	74390000	74400000
chr12	85860000	85870000	chr12	86260000	86270000		chr11	65140000	65150000	chr11	65270000	65280000		chr17	27050000	27060000	chr17	27180000	27190000
chr14	35900000	35910000	chr14	36150000	36160000		chr11	44950000	44960000	chr11	45120000	45130000		chr17	58160000	58170000	chr17	58650000	58660000
chr12	29670000	29680000	chr12	30960000	30970000		chr11	57510000	57520000	chr11	57560000	57570000		chr17	77160000	77170000	chr17	77420000	77430000
chr1	101380000	101390000	chr1	101900000	101910000		chr11	3870000	3880000	chr11	4090000	4100000		chr17	73220000	73230000	chr17	73490000	73500000
chr17	28430000	28440000	chr17	28660000	28670000		chr11	74850000	74860000	chr11	74910000	74920000		chr17	42510000	42520000	chr17	42570000	42580000
chr20	13800000	13810000	chr20	14030000	14040000		chr11	67020000	67030000	chr11	67080000	67090000		chr17	72540000	72550000	chr17	72600000	72610000
chr9	126300000	126310000	chr9	126800000	126810000		chr11	72890000	72900000	chr11	72940000	72950000		chr17	79260000	79270000	chr17	79560000	79570000
chr1	32970000	32980000	chr1	33230000	33240000		chr11	65030000	65040000	chr11	65080000	65090000		chr17	38170000	38180000	chr17	38440000	38450000
chr14	55900000	55910000	chr14	56800000	56810000		chr11	117710000	117720000	chr11	117810000	117820000		chr17	54930000	54940000	chr17	55010000	55020000
chr1	243510000	243520000	chr1	243910000	243920000		chr11	57240000	57250000	chr11	57290000	57300000		chr17	17830000	17840000	chr17	17890000	17900000
chr2	70130000	70140000	chr2	70370000	70380000		chr11	36720000	36730000	chr11	36770000	36780000		chr17	34990000	35000000	chr17	35280000	35290000
chr3	189680000	189690000	chr3	190140000	190150000		chr11	109820000	109830000	chr11	109890000	109900000		chr17	80090000	80100000	chr17	80150000	80160000
chr1	224700000	224710000	chr1	225110000	225120000		chr11	87060000	87070000	chr11	87130000	87140000		chr17	42010000	42020000	chr17	42110000	42120000
chr16	52220000	52230000	chr16	52940000	52950000		chr11	1910000	1920000	chr11	1960000	1970000		chr17	56600000	56610000	chr17	56690000	56700000
chr3	136820000	136830000	chr3	137660000	137670000		chr11	130300000	130310000	chr11	130730000	130740000		chr17	7220000	7230000	chr17	7290000	7300000
chr4	48570000	48580000	chr4	48960000	48970000		chr11	110070000	110080000	chr11	110240000	110250000		chr17	55970000	55980000	chr17	56190000	56200000
chr11	130930000	130940000	chr11	131380000	131390000		chr11	122660000	122670000	chr11	122720000	122730000		chr17	73040000	73050000	chr17	73140000	73150000
chr8	140410000	140420000	chr8	140640000	140650000		chr11	82680000	82690000	chr11	82770000	82780000		chr17	59940000	59950000	chr17	60140000	60150000
chr18	44740000	44750000	chr18	45270000	45280000		chr11	65660000	65670000	chr11	65750000	65760000		chr17	47390000	47400000	chr17	47620000	47630000
chr11	75600000	75610000	chr11	75860000	75870000		chr11	111470000	111480000	chr11	111630000	111640000		chr17	33550000	33560000	chr17	34070000	34080000
chr9	114520000	114530000	chr9	114830000	114840000		chr11	117820000	117830000	chr11	117910000	117920000		chr17	56660000	56670000	chr17	56720000	56730000
chr14	25270000	25280000	chr14	25600000	25610000		chr11	65480000	65490000	chr11	65580000	65590000		chr17	4520000	4530000	chr17	4790000	4800000
chr6	26270000	26280000	chr6	27100000	27110000		chr11	73670000	73680000	chr11	73740000	73750000		chr17	1570000	1580000	chr17	1930000	1940000
chr17	77180000	77190000	chr17	77380000	77390000		chr11	94250000	94260000	chr11	94330000	94340000		chr17	76100000	76110000	chr17	76410000	76420000
chr9	32580000	32590000	chr9	32960000	32970000		chr11	102260000	102270000	chr11	102360000	102370000		chr17	38170000	38180000	chr17	38280000	38290000
chr2	217540000	217550000	chr2	218370000	218380000		chr11	86160000	86170000	chr11	86520000	86530000		chr17	29410000	29420000	chr17	29490000	29500000
chr22	28990000	29000000	chr22	29430000	29440000		chr11	75040000	75050000	chr11	75090000	75100000		chr17	64710000	64720000	chr17	65080000	65090000
chr2	188000000	188010000	chr2	188310000	188320000		chr11	72000000	72010000	chr11	72130000	72140000		chr17	67040000	67050000	chr17	67220000	67230000
chr2	64270000	64280000	chr2	64710000	64720000		chr11	12070000	12080000	chr11	12300000	12310000		chr17	5600000	5610000	chr17	6250000	6260000
chr14	54000000	54010000	chr14	54810000	54820000		chr11	63960000	63970000	chr11	64060000	64070000		chr17	70120000	70130000	chr17	70380000	70390000
chr20	56810000	56820000	chr20	57220000	57230000		chr11	19580000	19590000	chr11	19750000	19760000		chr17	29210000	29220000	chr17	29530000	29540000
chr2	190660000	190670000	chr2	190930000	190940000		chr11	57330000	57340000	chr11	57410000	57420000		chr17	79230000	79240000	chr17	79400000	79410000
chr8	86060000	86070000	chr8	86200000	86210000		chr11	6630000	6640000	chr11	6690000	6700000		chr17	12120000	12130000	chr17	12560000	12570000
chr20	37900000	37910000	chr20	38500000	38510000		chr11	129790000	129800000	chr11	130000000	130010000		chr17	75760000	75770000	chr17	75890000	75900000
chr11	44120000	44130000	chr11	44560000	44570000		chr11	58980000	58990000	chr11	59030000	59040000		chr17	12030000	12040000	chr17	12900000	12910000
chr17	32250000	32260000	chr17	32470000	32480000		chr11	123170000	123180000	chr11	123260000	123270000		chr17	40430000	40440000	chr17	40670000	40680000
chr11	45130000	45140000	chr11	45350000	45360000		chr11	75520000	75530000	chr11	75570000	75580000		chr17	7410000	7420000	chr17	7490000	7500000
chr1	182930000	182940000	chr1	183190000	183200000		chr11	47950000	47960000	chr11	48130000	48140000		chr17	41180000	41190000	chr17	41240000	41250000
chr11	44950000	44960000	chr11	45120000	45130000		chr11	124530000	124540000	chr11	124630000	124640000		chr17	260000	270000	chr17	480000	490000
chr3	100030000	100040000	chr3	100310000	100320000		chr11	9030000	9040000	chr11	9150000	9160000		chr17	4370000	4380000	chr17	4520000	4530000
chr1	2260000	2270000	chr1	3340000	3350000		chr11	94800000	94810000	chr11	94870000	94880000		chr17	55200000	55210000	chr17	56190000	56200000
chr10	31010000	31020000	chr10	32090000	32100000		chr11	66860000	66870000	chr11	66930000	66940000		chr17	78610000	78620000	chr17	78950000	78960000
chr14	34310000	34320000	chr14	34560000	34570000		chr11	8050000	8060000	chr11	8120000	8130000		chr17	79120000	79130000	chr17	79180000	79190000
chr4	16030000	16040000	chr4	16260000	16270000		chr11	115800000	115810000	chr11	115860000	115870000		chr17	13490000	13500000	chr17	14790000	14800000
chr12	114410000	114420000	chr12	114940000	114950000		chr11	72190000	72200000	chr11	72290000	72300000		chr17	40170000	40180000	chr17	40320000	40330000
chr4	186560000	186570000	chr4	186940000	186950000		chr11	13230000	13240000	chr11	13360000	13370000		chr17	7720000	7730000	chr17	7830000	7840000
chr12	89410000	89420000	chr12	89920000	89930000		chr11	118240000	118250000	chr11	118360000	118370000		chr17	80970000	80980000	chr17	81080000	81090000
chr7	115890000	115900000	chr7	116220000	116230000		chr11	64780000	64790000	chr11	64850000	64860000		chr17	2380000	2390000	chr17	2570000	2580000
chr2	39170000	39180000	chr2	39450000	39460000		chr11	57340000	57350000	chr11	57390000	57400000		chr17	5100000	5110000	chr17	5330000	5340000
chr8	38040000	38050000	chr8	38240000	38250000		chr11	109890000	109900000	chr11	109950000	109960000		chr17	69970000	69980000	chr17	70530000	70540000
chr1	181440000	181450000	chr1	182020000	182030000		chr11	117670000	117680000	chr11	117810000	117820000		chr17	18800000	18810000	chr17	18900000	18910000
chr11	120380000	120390000	chr11	120670000	120680000		chr11	72890000	72900000	chr11	72990000	73000000		chr17	15810000	15820000	chr17	15870000	15880000
chr8	19260000	19270000	chr8	19610000	19620000		chr11	72440000	72450000	chr11	72490000	72500000		chr17	75560000	75570000	chr17	75920000	75930000
chr8	81910000	81920000	chr8	82140000	82150000		chr11	72290000	72300000	chr11	72390000	72400000		chr17	130000	140000	chr17	590000	600000
chr1	116340000	116350000	chr1	116520000	116530000		chr11	63600000	63610000	chr11	63710000	63720000		chr17	29880000	29890000	chr17	30220000	30230000
chr8	74210000	74220000	chr8	74570000	74580000		chr11	35100000	35110000	chr11	35150000	35160000		chr17	43240000	43250000	chr17	43310000	43320000
chr1	44220000	44230000	chr1	44400000	44410000		chr11	102360000	102370000	chr11	102480000	102490000		chr17	70550000	70560000	chr17	71240000	71250000
chr7	81670000	81680000	chr7	82200000	82210000		chr11	122980000	122990000	chr11	123110000	123120000		chr17	69930000	69940000	chr17	70530000	70540000
chr22	39260000	39270000	chr22	39520000	39530000		chr11	46940000	46950000	chr11	47170000	47180000		chr17	79880000	79890000	chr17	79980000	79990000
chr6	26170000	26180000	chr6	26560000	26570000		chr11	123510000	123520000	chr11	123560000	123570000		chr17	44190000	44200000	chr17	44260000	44270000
chr15	39410000	39420000	chr15	39860000	39870000		chr11	34190000	34200000	chr11	34380000	34390000		chr17	38950000	38960000	chr17	39640000	39650000
chr22	26170000	26180000	chr22	26720000	26730000		chr11	117860000	117870000	chr11	117910000	117920000		chr17	38810000	38820000	chr17	39810000	39820000
chr18	10850000	10860000	chr18	11140000	11150000		chr11	4200000	4210000	chr11	4560000	4570000		chr17	19260000	19270000	chr17	19410000	19420000
chr3	185700000	185710000	chr3	185960000	185970000		chr11	118270000	118280000	chr11	118360000	118370000		chr17	1580000	1590000	chr17	1730000	1740000
chr16	75500000	75510000	chr16	75790000	75800000		chr11	111650000	111660000	chr11	111710000	111720000		chr17	75800000	75810000	chr17	75930000	75940000
chr4	87410000	87420000	chr4	87810000	87820000		chr11	111450000	111460000	chr11	111710000	111720000		chr17	67620000	67630000	chr17	68140000	68150000
chr2	152890000	152900000	chr2	153480000	153490000		chr11	110160000	110170000	chr11	110220000	110230000		chr17	70720000	70730000	chr17	70980000	70990000
chr7	2920000	2930000	chr7	3190000	3200000		chr11	10690000	10700000	chr11	10740000	10750000		chr17	5100000	5110000	chr17	5280000	5290000
chr17	6940000	6950000	chr17	7190000	7200000		chr11	36310000	36320000	chr11	36510000	36520000		chr17	80790000	80800000	chr17	81060000	81070000
chr1	153640000	153650000	chr1	153950000	153960000		chr11	102210000	102220000	chr11	102480000	102490000		chr17	32890000	32900000	chr17	33450000	33460000
chr8	27920000	27930000	chr8	28270000	28280000		chr11	82700000	82710000	chr11	82760000	82770000		chr17	80610000	80620000	chr17	81020000	81030000
chr10	26620000	26630000	chr10	26840000	26850000		chr11	67160000	67170000	chr11	67270000	67280000		chr17	53130000	53140000	chr17	53420000	53430000
chr13	24040000	24050000	chr13	24450000	24460000		chr11	64450000	64460000	chr11	64500000	64510000		chr17	44130000	44140000	chr17	44290000	44300000
chr7	47300000	47310000	chr7	47850000	47860000		chr11	60470000	60480000	chr11	60520000	60530000		chr17	36910000	36920000	chr17	37000000	37010000
chr20	48800000	48810000	chr20	49190000	49200000		chr11	119350000	119360000	chr11	119400000	119410000		chr17	48850000	48860000	chr17	49050000	49060000
chr12	69260000	69270000	chr12	69460000	69470000		chr11	12070000	12080000	chr11	12250000	12260000		chr17	78990000	79000000	chr17	79210000	79220000
chr11	112160000	112170000	chr11	113150000	113160000		chr11	85780000	85790000	chr11	85830000	85840000		chr17	58400000	58410000	chr17	58460000	58470000
chr9	126300000	126310000	chr9	126710000	126720000		chr11	8020000	8030000	chr11	8120000	8130000		chr17	7720000	7730000	chr17	7990000	8000000
chr2	39280000	39290000	chr2	39450000	39460000		chr11	78130000	78140000	chr11	78270000	78280000		chr17	25560000	25570000	chr17	25870000	25880000
chr1	97430000	97440000	chr1	98520000	98530000		chr11	35050000	35060000	chr11	35160000	35170000		chr17	63280000	63290000	chr17	64070000	64080000
chr21	39530000	39540000	chr21	39720000	39730000		chr11	34260000	34270000	chr11	34370000	34380000		chr17	64210000	64220000	chr17	64560000	64570000
chr6	107050000	107060000	chr6	107310000	107320000		chr11	115860000	115870000	chr11	115940000	115950000		chr17	70020000	70030000	chr17	70110000	70120000
chr5	134800000	134810000	chr5	134880000	134890000		chr11	109820000	109830000	chr11	109960000	109970000		chr17	64710000	64720000	chr17	64960000	64970000
chr5	56590000	56600000	chr5	57760000	57770000		chr11	17780000	17790000	chr11	18000000	18010000		chr17	4100000	4110000	chr17	4520000	4530000
chr3	181420000	181430000	chr3	182400000	182410000		chr11	17410000	17420000	chr11	17520000	17530000		chr17	75630000	75640000	chr17	75990000	76000000
chr2	75290000	75300000	chr2	75830000	75840000		chr11	46410000	46420000	chr11	46550000	46560000		chr17	40080000	40090000	chr17	40270000	40280000
chr11	127900000	127910000	chr11	128720000	128730000		chr11	125790000	125800000	chr11	126060000	126070000		chr17	37140000	37150000	chr17	37380000	37390000
chr1	84390000	84400000	chr1	84580000	84590000		chr11	117710000	117720000	chr11	117920000	117930000		chr17	20940000	20950000	chr17	21110000	21120000
chr20	16780000	16790000	chr20	17410000	17420000		chr11	65540000	65550000	chr11	65590000	65600000		chr17	42840000	42850000	chr17	43180000	43190000
chr15	31490000	31500000	chr15	31780000	31790000		chr11	123170000	123180000	chr11	123340000	123350000		chr17	70720000	70730000	chr17	70940000	70950000
chr8	131140000	131150000	chr8	131680000	131690000		chr11	6400000	6410000	chr11	6460000	6470000		chr17	38350000	38360000	chr17	38500000	38510000
chr17	29880000	29890000	chr17	30160000	30170000		chr11	63240000	63250000	chr11	63400000	63410000		chr17	67100000	67110000	chr17	67230000	67240000
chr9	21810000	21820000	chr9	22230000	22240000		chr11	124540000	124550000	chr11	124610000	124620000		chr17	72300000	72310000	chr17	72540000	72550000
chr18	59300000	59310000	chr18	59790000	59800000		chr11	95980000	95990000	chr11	96070000	96080000		chr17	72640000	72650000	chr17	72700000	72710000
chr17	74860000	74870000	chr17	75240000	75250000		chr11	62190000	62200000	chr11	62310000	62320000		chr17	67110000	67120000	chr17	67170000	67180000
chr7	142700000	142710000	chr7	142910000	142920000		chr11	2450000	2460000	chr11	2540000	2550000		chr17	66770000	66780000	chr17	66900000	66910000
chr2	11960000	11970000	chr2	12850000	12860000		chr11	34380000	34390000	chr11	34510000	34520000		chr17	27950000	27960000	chr17	28340000	28350000
chr1	149930000	149940000	chr1	150150000	150160000		chr11	76310000	76320000	chr11	76390000	76400000		chr17	70000000	70010000	chr17	70460000	70470000
chr18	45550000	45560000	chr18	45970000	45980000		chr11	120040000	120050000	chr11	120160000	120170000		chr17	72430000	72440000	chr17	72490000	72500000
chrX	129670000	129680000	chrX	130050000	130060000		chr11	111150000	111160000	chr11	111230000	111240000		chr17	80610000	80620000	chr17	81090000	81100000
chr17	19410000	19420000	chr17	19660000	19670000		chr11	123940000	123950000	chr11	124060000	124070000		chr17	39050000	39060000	chr17	39570000	39580000
chr8	133880000	133890000	chr8	134460000	134470000		chr11	116890000	116900000	chr11	116960000	116970000		chr17	29750000	29760000	chr17	29810000	29820000
chr5	139160000	139170000	chr5	139340000	139350000		chr11	118060000	118070000	chr11	118150000	118160000		chr17	7650000	7660000	chr17	7800000	7810000
chr4	156360000	156370000	chr4	156700000	156710000		chr11	18350000	18360000	chr11	18410000	18420000		chr17	27960000	27970000	chr17	28260000	28270000
chr3	105400000	105410000	chr3	106320000	106330000		chr11	58930000	58940000	chr11	59190000	59200000		chr17	80160000	80170000	chr17	80280000	80290000
chr3	99550000	99560000	chr3	99970000	99980000		chr11	119220000	119230000	chr11	119340000	119350000		chr17	8300000	8310000	chr17	8570000	8580000
chr17	70720000	70730000	chr17	71360000	71370000		chr11	13300000	13310000	chr11	13350000	13360000		chr17	70400000	70410000	chr17	70460000	70470000
chr11	113860000	113870000	chr11	114130000	114140000		chr11	76840000	76850000	chr11	76890000	76900000		chr17	36140000	36150000	chr17	36200000	36210000
chr13	100300000	100310000	chr13	100890000	100900000		chr11	74850000	74860000	chr11	74950000	74960000		chr17	16930000	16940000	chr17	16990000	17000000
chr1	22460000	22470000	chr1	22960000	22970000		chr11	122500000	122510000	chr11	122620000	122630000		chr17	80790000	80800000	chr17	81020000	81030000
chr1	91970000	91980000	chr1	92390000	92400000		chr11	44570000	44580000	chr11	44640000	44650000		chr17	5100000	5110000	chr17	5190000	5200000
chr2	29040000	29050000	chr2	29410000	29420000		chr11	17750000	17760000	chr11	18000000	18010000		chr17	27990000	28000000	chr17	28050000	28060000
chr3	97510000	97520000	chr3	97740000	97750000		chr11	5650000	5660000	chr11	5700000	5710000		chr17	780000	790000	chr17	880000	890000
chr6	138900000	138910000	chr6	139080000	139090000		chr11	73110000	73120000	chr11	73370000	73380000		chr17	28520000	28530000	chr17	28660000	28670000
chr1	99640000	99650000	chr1	100170000	100180000		chr11	121190000	121200000	chr11	121320000	121330000		chr17	79940000	79950000	chr17	80150000	80160000
chr2	236680000	236690000	chr2	237080000	237090000		chr11	59320000	59330000	chr11	59430000	59440000		chr17	17630000	17640000	chr17	17760000	17770000
chr19	760000	770000	chr19	990000	1000000		chr11	32980000	32990000	chr11	33080000	33090000		chr17	17620000	17630000	chr17	17730000	17740000
chr6	20090000	20100000	chr6	20520000	20530000		chr11	19330000	19340000	chr11	19570000	19580000		chr17	3780000	3790000	chr17	4000000	4010000
chr3	168220000	168230000	chr3	168560000	168570000		chr11	74100000	74110000	chr11	74160000	74170000		chr17	30000000	30010000	chr17	30120000	30130000
chr5	65600000	65610000	chr5	66050000	66060000		chr11	131450000	131460000	chr11	131540000	131550000		chr17	53060000	53070000	chr17	53580000	53590000
chr12	103270000	103280000	chr12	103940000	103950000		chr11	1710000	1720000	chr11	2020000	2030000		chr17	80880000	80890000	chr17	80940000	80950000
chr15	33580000	33590000	chr15	33990000	34000000		chr11	71730000	71740000	chr11	71850000	71860000		chr17	63460000	63470000	chr17	64160000	64170000
chr1	232770000	232780000	chr1	233370000	233380000		chr11	117720000	117730000	chr11	117940000	117950000		chr17	76430000	76440000	chr17	76780000	76790000
chr12	38730000	38740000	chr12	39300000	39310000		chr11	60720000	60730000	chr11	60890000	60900000		chr17	43780000	43790000	chr17	43960000	43970000
chr21	40100000	40110000	chr21	40500000	40510000		chr11	85750000	85760000	chr11	86000000	86010000		chr17	45240000	45250000	chr17	45750000	45760000
chr2	64270000	64280000	chr2	64550000	64560000		chr11	123380000	123390000	chr11	123440000	123450000		chr17	78470000	78480000	chr17	78910000	78920000
chr8	59050000	59060000	chr8	59290000	59300000		chr11	62370000	62380000	chr11	62460000	62470000		chr17	32960000	32970000	chr17	33440000	33450000
chr16	19910000	19920000	chr16	20390000	20400000		chr11	59340000	59350000	chr11	59420000	59430000		chr17	73490000	73500000	chr17	73690000	73700000
chr3	112770000	112780000	chr3	113000000	113010000		chr11	61660000	61670000	chr11	61870000	61880000		chr17	33930000	33940000	chr17	34020000	34030000
chr4	159770000	159780000	chr4	160090000	160100000		chr11	33380000	33390000	chr11	33710000	33720000		chr17	63550000	63560000	chr17	64160000	64170000
chr10	116230000	116240000	chr10	116450000	116460000		chr11	102150000	102160000	chr11	102480000	102490000		chr17	66770000	66780000	chr17	67110000	67120000
chr2	176550000	176560000	chr2	176960000	176970000		chr11	124510000	124520000	chr11	124700000	124710000		chr17	33640000	33650000	chr17	34060000	34070000
chr2	12570000	12580000	chr2	12850000	12860000		chr11	62540000	62550000	chr11	62640000	62650000		chr17	5460000	5470000	chr17	6440000	6450000
chr1	236260000	236270000	chr1	236650000	236660000		chr11	33280000	33290000	chr11	33340000	33350000		chr17	58210000	58220000	chr17	58570000	58580000
chr12	130520000	130530000	chr12	130810000	130820000		chr11	128390000	128400000	chr11	128490000	128500000		chr17	58240000	58250000	chr17	58670000	58680000
chr2	238060000	238070000	chr2	238380000	238390000		chr11	119080000	119090000	chr11	119140000	119150000		chr17	12150000	12160000	chr17	12450000	12460000
chr13	32000000	32010000	chr13	32310000	32320000		chr11	107450000	107460000	chr11	107550000	107560000		chr17	16450000	16460000	chr17	16530000	16540000
chr1	34920000	34930000	chr1	35060000	35070000		chr11	76440000	76450000	chr11	76490000	76500000		chr17	79930000	79940000	chr17	80070000	80080000
chr4	103360000	103370000	chr4	104010000	104020000		chr11	102260000	102270000	chr11	102480000	102490000		chr17	260000	270000	chr17	680000	690000
chr6	151210000	151220000	chr6	151640000	151650000		chr11	10420000	10430000	chr11	10750000	10760000		chr17	71190000	71200000	chr17	71360000	71370000
chr3	129360000	129370000	chr3	129540000	129550000		chr11	111800000	111810000	chr11	111850000	111860000		chr17	4080000	4090000	chr17	4450000	4460000
chr9	116840000	116850000	chr9	117050000	117060000		chr11	109730000	109740000	chr11	109790000	109800000		chr17	5410000	5420000	chr17	6380000	6390000
chr4	10580000	10590000	chr4	11420000	11430000		chr11	128150000	128160000	chr11	128500000	128510000		chr17	64200000	64210000	chr17	64630000	64640000
chr7	135480000	135490000	chr7	135690000	135700000		chr11	9680000	9690000	chr11	9760000	9770000		chr17	70720000	70730000	chr17	71080000	71090000
chr20	34790000	34800000	chr20	35060000	35070000		chr11	6550000	6560000	chr11	6690000	6700000		chr17	38060000	38070000	chr17	38120000	38130000
chr3	178730000	178740000	chr3	179030000	179040000		chr11	3870000	3880000	chr11	3970000	3980000		chr17	19310000	19320000	chr17	19660000	19670000
chr2	133410000	133420000	chr2	133920000	133930000		chr11	67170000	67180000	chr11	67230000	67240000		chr17	58260000	58270000	chr17	58500000	58510000
chr4	41690000	41700000	chr4	41880000	41890000		chr11	64990000	65000000	chr11	65090000	65100000		chr17	79230000	79240000	chr17	79350000	79360000
chr3	123040000	123050000	chr3	123270000	123280000		chr11	62550000	62560000	chr11	62620000	62630000		chr17	76430000	76440000	chr17	76820000	76830000
chr3	138130000	138140000	chr3	138640000	138650000		chr11	113180000	113190000	chr11	113400000	113410000		chr17	79190000	79200000	chr17	79480000	79490000
chr13	52010000	52020000	chr13	52370000	52380000		chr11	74730000	74740000	chr11	74910000	74920000		chr17	46790000	46800000	chr17	47140000	47150000
chr9	97440000	97450000	chr9	97890000	97900000		chr11	48020000	48030000	chr11	48120000	48130000		chr17	27810000	27820000	chr17	27870000	27880000
chr11	124830000	124840000	chr11	125000000	125010000		chr11	3720000	3730000	chr11	3770000	3780000		chr17	57820000	57830000	chr17	58040000	58050000
chr3	13530000	13540000	chr3	13680000	13690000		chr11	128040000	128050000	chr11	128500000	128510000		chr17	69830000	69840000	chr17	70530000	70540000
chr12	27170000	27180000	chr12	27450000	27460000		chr11	35630000	35640000	chr11	36280000	36290000		chr17	39990000	40000000	chr17	40050000	40060000
chr3	101940000	101950000	chr3	102250000	102260000		chr11	22690000	22700000	chr11	22800000	22810000		chr17	29340000	29350000	chr17	29690000	29700000
chr8	68730000	68740000	chr8	68930000	68940000		chr11	118770000	118780000	chr11	118820000	118830000		chr17	34980000	34990000	chr17	35060000	35070000
chr6	143010000	143020000	chr6	143740000	143750000		chr11	3970000	3980000	chr11	4080000	4090000		chr17	64300000	64310000	chr17	64660000	64670000
chr2	169200000	169210000	chr2	169610000	169620000		chr11	118300000	118310000	chr11	118350000	118360000		chr17	76500000	76510000	chr17	76920000	76930000
chr2	167390000	167400000	chr2	168960000	168970000		chr11	19580000	19590000	chr11	19920000	19930000		chr17	1680000	1690000	chr17	1770000	1780000
chr3	46740000	46750000	chr3	46930000	46940000		chr11	124630000	124640000	chr11	124700000	124710000		chr17	58340000	58350000	chr17	58470000	58480000
chr19	38380000	38390000	chr19	38820000	38830000		chr11	76280000	76290000	chr11	76390000	76400000		chr17	43780000	43790000	chr17	43840000	43850000
chr2	205190000	205200000	chr2	205550000	205560000		chr11	72550000	72560000	chr11	72890000	72900000		chr17	74860000	74870000	chr17	74970000	74980000
chr10	23600000	23610000	chr10	23810000	23820000		chr11	130080000	130090000	chr11	130290000	130300000		chr17	39860000	39870000	chr17	39990000	40000000
chr18	23980000	23990000	chr18	24220000	24230000		chr11	47200000	47210000	chr11	47280000	47290000		chr17	63010000	63020000	chr17	63090000	63100000
chr13	108970000	108980000	chr13	109540000	109550000		chr11	4200000	4210000	chr11	4510000	4520000		chr17	5610000	5620000	chr17	6210000	6220000
chr1	75230000	75240000	chr1	75670000	75680000		chr11	61240000	61250000	chr11	61400000	61410000		chr17	80200000	80210000	chr17	80380000	80390000
chr12	71810000	71820000	chr12	72130000	72140000		chr11	77930000	77940000	chr11	78270000	78280000		chr17	32740000	32750000	chr17	32840000	32850000
chr14	89890000	89900000	chr14	90230000	90240000		chr11	120380000	120390000	chr11	120550000	120560000		chr17	64710000	64720000	chr17	65030000	65040000
chr11	36310000	36320000	chr11	36500000	36510000		chr11	58930000	58940000	chr11	59050000	59060000		chr17	4730000	4740000	chr17	4790000	4800000
chr4	119900000	119910000	chr4	120540000	120550000		chr11	66070000	66080000	chr11	66150000	66160000		chr17	39890000	39900000	chr17	40110000	40120000
chr19	33720000	33730000	chr19	33890000	33900000		chr11	2550000	2560000	chr11	2900000	2910000		chr17	62040000	62050000	chr17	62100000	62110000
chr2	208610000	208620000	chr2	208900000	208910000		chr11	35630000	35640000	chr11	35840000	35850000		chr17	80860000	80870000	chr17	81060000	81070000
chr20	43010000	43020000	chr20	43230000	43240000		chr11	16960000	16970000	chr11	17080000	17090000		chr17	28570000	28580000	chr17	28650000	28660000
chr6	74440000	74450000	chr6	75920000	75930000		chr11	123280000	123290000	chr11	123340000	123350000		chr17	30980000	30990000	chr17	31080000	31090000
chr4	40050000	40060000	chr4	40320000	40330000		chr11	7910000	7920000	chr11	8000000	8010000		chr17	47970000	47980000	chr17	48110000	48120000
chr2	38540000	38550000	chr2	38960000	38970000		chr11	94880000	94890000	chr11	95490000	95500000		chr17	33570000	33580000	chr17	33810000	33820000
chr3	186330000	186340000	chr3	186530000	186540000		chr11	10950000	10960000	chr11	11040000	11050000		chr17	77090000	77100000	chr17	77320000	77330000
chrX	9960000	9970000	chrX	10080000	10090000		chr11	117670000	117680000	chr11	117920000	117930000		chr17	60000	70000	chr17	550000	560000
chr7	92240000	92250000	chr7	92680000	92690000		chr11	13980000	13990000	chr11	14260000	14270000		chr17	72960000	72970000	chr17	73120000	73130000
chr7	96040000	96050000	chr7	96650000	96660000		chr11	122730000	122740000	chr11	122890000	122900000		chr17	69790000	69800000	chr17	70530000	70540000
chr8	38270000	38280000	chr8	38570000	38580000		chr11	66330000	66340000	chr11	66440000	66450000		chr1	204410000	204420000	chr1	204470000	204480000
chr6	38960000	38970000	chr6	39270000	39280000		chr11	60530000	60540000	chr11	60660000	60670000		chr1	182570000	182580000	chr1	182750000	182760000
chr1	68580000	68590000	chr1	68800000	68810000		chr11	6270000	6280000	chr11	6370000	6380000		chr1	156350000	156360000	chr1	156410000	156420000
chr11	10950000	10960000	chr11	11800000	11810000		chr11	128500000	128510000	chr11	128630000	128640000		chr1	150040000	150050000	chr1	150140000	150150000
chr9	6350000	6360000	chr9	6560000	6570000		chr11	73060000	73070000	chr11	73370000	73380000		chr1	110740000	110750000	chr1	111000000	111010000
chr8	28480000	28490000	chr8	28640000	28650000		chr11	18260000	18270000	chr11	18340000	18350000		chr1	110320000	110330000	chr1	110520000	110530000
chr9	21810000	21820000	chr9	22000000	22010000		chr11	74640000	74650000	chr11	74730000	74740000		chr1	46500000	46510000	chr1	46640000	46650000
chr6	159120000	159130000	chr6	159390000	159400000		chr11	74160000	74170000	chr11	74280000	74290000		chr1	45480000	45490000	chr1	45760000	45770000
chr4	128520000	128530000	chr4	128650000	128660000		chr11	128040000	128050000	chr11	128720000	128730000		chr1	40610000	40620000	chr1	40800000	40810000
chr19	15530000	15540000	chr19	15660000	15670000		chr11	92960000	92970000	chr11	93380000	93390000		chr1	31270000	31280000	chr1	31380000	31390000
chr1	212240000	212250000	chr1	212620000	212630000		chr11	1840000	1850000	chr11	2020000	2030000		chr1	24520000	24530000	chr1	24720000	24730000
chr19	38890000	38900000	chr19	39120000	39130000		chr11	660000	670000	chr11	720000	730000		chr1	23870000	23880000	chr1	23960000	23970000
chr3	114930000	114940000	chr3	115410000	115420000		chr11	121110000	121120000	chr11	121460000	121470000		chr1	23420000	23430000	chr1	23510000	23520000
[truncated: 16,113 more rows]

## Sheet: figure 3e
Figure 3e: CTCF ChIP-Seq profile
[truncated: 52 more rows]

## Sheet: figure 3f
Figure 3f
[truncated: 17 more rows]

## Sheet: figure 4 per90
Figure 4: predicted loops at the 90% down-sampling rate
[truncated: 16,810 more rows]

[truncated: 37 more sheets: figure 4 per80, figure 4 per70, figure 4 per60, figure 4 per50, figure 4 per40, figure 4 per30, figure 4 per20, figure 4 per10, figure 4 per1.5, figure 4a, figure 5 K562 loops, figure 5 mESC loops, figure 5 K562 motifs, figure 5 mESC motifs, figure 5c+5f, figure 6 H1 loops, figure 6 GM SPRITE, figure 6 H1 motifs, figure 6c+6f, supple fig 3 …]
